# Supplementary material for: No one-size-fits-all solution to clean GBIF
Source: PeerJ. 2020 Sep 28;8:e9916. doi: 10.7717/peerj.9916 (PMC7528811; doi:10.7717/peerj.9916)
Supplement: Supplemental Information 3 [file peerj-08-9916-s003.csv]

raw_taxa	raw_EOO	raw_AOO	raw_Category_CriteriaB	raw_Category_code	flag_EOO	flag_AOO	flag_Category_CriteriaB	flag_Category_code	iucn_published_year	iucn_category	iucn_criteria	iucn_population_trend	iucn_aoo_km2	iucn_eoo_km2	taxon	EOO_change	AOO_change	raw_status	flag_status
Atlantoraja castelnaui	796586	1104	LC or NT	LC or NT B1a+B2a	534993	1036	LC or NT	LC or NT B1a+B2a	2004	EN	A2bd+3bd+4bd	Decreasing	NA	NA	Arhynchobatidae	-32.83926657008785	-6.159420289855073	not_threatened	not_threatened
Bathyraja interrupta	7077668	128	LC or NT	LC or NT B1a+B2a	1410679	96	LC or NT	LC or NT B1a+B2a	2016	LC	NA	Increasing	NA	NA	Arhynchobatidae	-80.06859038881167	-25	not_threatened	not_threatened
Bathyraja maccaini	551091	240	LC or NT	LC or NT B1a+B2a	551091	240	LC or NT	LC or NT B1a+B2a	2009	NT	NA	Unknown	NA	NA	Arhynchobatidae	0	0	not_threatened	not_threatened
Bathyraja eatonii	214828	104	LC or NT	LC or NT B1a+B2a	214828	104	LC or NT	LC or NT B1a+B2a	2009	DD	NA	Unknown	NA	NA	Arhynchobatidae	0	0	not_threatened	not_threatened
Rhadinella hannsteini	8024	32	EN	EN B2a	8004	24	EN	EN B2a	2007	DD	NA	Stable	NA	NA	Dipsadidae	-0.24925224327018944	-25	possibly_threatened	possibly_threatened
Rhadinella lachrymans	736868	172	LC or NT	LC or NT B1a+B2a	511577	132	LC or NT	LC or NT B1a+B2a	2013	LC	NA	Stable	NA	NA	Dipsadidae	-30.574132680480087	-23.25581395348837	not_threatened	not_threatened
Rhadinella godmani	242327	104	LC or NT	LC or NT B1a+B2a	201473	80	LC or NT	LC or NT B1a+B2a	2013	LC	NA	Unknown	NA	NA	Dipsadidae	-16.859037581449858	-23.076923076923077	not_threatened	not_threatened
Pseudoboa nigra	3416547	180	LC or NT	LC or NT B1a+B2a	3154018	144	LC or NT	LC or NT B1a+B2a	2019	LC	NA	Unknown	NA	NA	Dipsadidae	-7.684044738737679	-20	not_threatened	not_threatened
Sibynomorphus neuwiedi	872720	364	LC or NT	LC or NT B1a+B2a	663807	236	LC or NT	LC or NT B1a+B2a	NA	NA	NA	NA	NA	NA	Dipsadidae	-23.938147401228342	-35.16483516483517	not_threatened	not_threatened
Elapomorphus quinquelineatus	511907	72	LC or NT	LC or NT B1a+B2a	150878	52	VU	VU B2a	2019	LC	NA	Unknown	NA	400953	Dipsadidae	-70.52628700134986	-27.77777777777778	not_threatened	possibly_threatened
Oxyrhopus clathratus	918358	256	LC or NT	LC or NT B1a+B2a	532313	220	LC or NT	LC or NT B1a+B2a	NA	NA	NA	NA	NA	NA	Dipsadidae	-42.0364389486453	-14.0625	not_threatened	not_threatened
Thamnodynastes nattereri	4936571	184	LC or NT	LC or NT B1a+B2a	4829101	156	LC or NT	LC or NT B1a+B2a	NA	NA	NA	NA	NA	NA	Dipsadidae	-2.1770172048573797	-15.217391304347828	not_threatened	not_threatened
Coniophanes dromiciformis	103181	36	VU	VU B2a	3554	20	EN	EN B1a+B2a	2010	VU	B1ab(iii)	Unknown	NA	NA	Dipsadidae	-96.55556740097498	-44.44444444444444	possibly_threatened	possibly_threatened
Sibon sanniolus	113289	352	LC or NT	LC or NT B1a+B2a	113289	348	LC or NT	LC or NT B1a+B2a	2013	LC	NA	Stable	NA	NA	Dipsadidae	0	-1.1363636363636365	not_threatened	not_threatened
Atractus sanctaemartae	19070	28	EN	EN B2a	779	24	EN	EN B1a+B2a	2015	LC	NA	Stable	NA	6000	Dipsadidae	-95.91504981646565	-14.285714285714285	possibly_threatened	possibly_threatened
Sibon anthracops	80307	116	LC or NT	LC or NT B1a+B2a	21665	104	LC or NT	LC or NT B1a+B2a	2013	LC	NA	Stable	NA	NA	Dipsadidae	-73.02227701196658	-10.344827586206897	not_threatened	not_threatened
Atractus collaris	981611	76	LC or NT	LC or NT B1a+B2a	854803	60	LC or NT	LC or NT B1a+B2a	2019	LC	NA	Stable	NA	NA	Dipsadidae	-12.918355641898879	-21.052631578947366	not_threatened	not_threatened
Dipsas sazimai	14980	12	EN	EN B2a	14980	12	EN	EN B2a	2019	LC	NA	Unknown	NA	116903	Dipsadidae	0	0	possibly_threatened	possibly_threatened
Atractus touzeti	4	4	CR	CR B2a	4	4	CR	CR B2a	NA	NA	NA	NA	NA	NA	Dipsadidae	0	0	possibly_threatened	possibly_threatened
Atractus typhon	4	4	CR	CR B2a	4	4	CR	CR B2a	2017	DD	NA	Unknown	NA	NA	Dipsadidae	0	0	possibly_threatened	possibly_threatened
Dipsas tenuissima	50	8	EN	EN B1a+B2a	50	8	EN	EN B1a+B2a	2014	NT	NA	Decreasing	NA	NA	Dipsadidae	0	0	possibly_threatened	possibly_threatened
Dipsas tricolor	4	4	CR	CR B2a	4	4	CR	CR B2a	NA	NA	NA	NA	NA	NA	Dipsadidae	0	0	possibly_threatened	possibly_threatened
Geophis tectus	8	8	EN	EN B2a	NA	NA	NA	NA	2013	LC	NA	Unknown	NA	NA	Dipsadidae	NA	NA	possibly_threatened	NA
Geophis championi	4	4	CR	CR B2a	NA	NA	NA	NA	2013	DD	NA	Unknown	NA	NA	Dipsadidae	NA	NA	possibly_threatened	NA
Hydromorphus dunni	4	4	CR	CR B2a	NA	NA	NA	NA	2013	DD	NA	Unknown	NA	NA	Dipsadidae	NA	NA	possibly_threatened	NA
Tropidodryas striaticeps	1398569	104	LC or NT	LC or NT B1a+B2a	260036	64	LC or NT	LC or NT B1a+B2a	2019	LC	NA	Unknown	NA	898660	Dipsadidae	-81.40699529304595	-38.46153846153847	not_threatened	not_threatened
Plesiodipsas perijanensis	4	4	CR	CR B2a	4	4	CR	CR B2a	2016	DD	NA	Unknown	NA	NA	Dipsadidae	0	0	possibly_threatened	possibly_threatened
Cubophis brooksi	4	4	CR	CR B2a	NA	NA	NA	NA	NA	NA	NA	NA	NA	NA	Dipsadidae	NA	NA	possibly_threatened	NA
Taeniophallus poecilopogon	310937	56	LC or NT	LC or NT B1a+B2a	305043	52	LC or NT	LC or NT B1a+B2a	2019	LC	NA	Unknown	NA	NA	Dipsadidae	-1.895560837082753	-7.142857142857142	not_threatened	not_threatened
Dipsas alternans	8	8	EN	EN B2a	8	8	EN	EN B2a	2019	LC	NA	Unknown	NA	489117	Dipsadidae	0	0	possibly_threatened	possibly_threatened
Thamnodynastes peruvianus	19958	12	EN	EN B2a	NA	NA	NA	NA	NA	NA	NA	NA	NA	NA	Dipsadidae	NA	NA	possibly_threatened	NA
Coniophanes andresensis	8	8	EN	EN B2a	NA	NA	NA	NA	2019	CR	B1ab(iii,v)	Decreasing	NA	44	Dipsadidae	NA	NA	possibly_threatened	NA
Erythrolamprus perfuscus	4	4	CR	CR B2a	NA	NA	NA	NA	2016	EX	NA	NA	NA	NA	Dipsadidae	NA	NA	possibly_threatened	NA
Lioheterophis iheringi	8	8	EN	EN B2a	8	8	EN	EN B2a	NA	NA	NA	NA	NA	NA	Dipsadidae	0	0	possibly_threatened	possibly_threatened
Alsophis sajdaki	8	8	EN	EN B2a	4	4	CR	CR B2a	NA	NA	NA	NA	NA	NA	Dipsadidae	-50	-50	possibly_threatened	possibly_threatened
Atractus ventrimaculatus	4	4	EN	EN B2a	4	4	CR	CR B2a	2015	LC	NA	Stable	NA	12000	Dipsadidae	0	0	possibly_threatened	possibly_threatened
Atractus modestus	4	4	CR	CR B2a	4	4	CR	CR B2a	2016	VU	B1ab(iii)	Unknown	NA	16793	Dipsadidae	0	0	possibly_threatened	possibly_threatened
Urotheca multilineata	4	4	CR	CR B2a	4	4	CR	CR B2a	2016	LC	NA	Unknown	NA	NA	Dipsadidae	0	0	possibly_threatened	possibly_threatened
Erythrolamprus ornatus	4	4	CR	CR B2a	NA	NA	NA	NA	2016	CR	D	Unknown	NA	NA	Dipsadidae	NA	NA	possibly_threatened	NA
Rhadinaea sargenti	8	8	EN	EN B2a	NA	NA	NA	NA	2013	LC	NA	Unknown	NA	NA	Dipsadidae	NA	NA	possibly_threatened	NA
Dipsas viguieri	8	8	EN	EN B2a	NA	NA	NA	NA	2016	LC	NA	Unknown	NA	NA	Dipsadidae	NA	NA	possibly_threatened	NA
Erythrolamprus almadensis	6112671	328	LC or NT	LC or NT B1a+B2a	5898067	260	LC or NT	LC or NT B1a+B2a	2019	LC	NA	Stable	NA	NA	Dipsadidae	-3.510805669076579	-20.73170731707317	not_threatened	not_threatened
Thamnodynastes chilensis	28995	12	EN	EN B2a	NA	NA	NA	NA	NA	NA	NA	NA	NA	NA	Dipsadidae	NA	NA	possibly_threatened	NA
Thamnodynastes attenuata	4	4	CR	CR B2a	NA	NA	NA	NA	NA	NA	NA	NA	NA	NA	Dipsadidae	NA	NA	possibly_threatened	NA
Atractus nigricaudus	4	4	CR	CR B2a	NA	NA	NA	NA	2017	LC	NA	Stable	NA	NA	Dipsadidae	NA	NA	possibly_threatened	NA
Atractus imperfectus	4	4	CR	CR B2a	NA	NA	NA	NA	2013	DD	NA	Unknown	NA	NA	Dipsadidae	NA	NA	possibly_threatened	NA
Atractus reticulatus	2309724	224	LC or NT	LC or NT B1a+B2a	447626	100	LC or NT	LC or NT B1a+B2a	2019	LC	NA	Stable	NA	NA	Dipsadidae	-80.61993554208209	-55.35714285714286	not_threatened	not_threatened
Geophis dunni	4	4	CR	CR B2a	NA	NA	NA	NA	2013	DD	NA	Unknown	NA	NA	Dipsadidae	NA	NA	possibly_threatened	NA
Apostolepis mariae	4	4	CR	CR B2a	4	4	CR	CR B2a	NA	NA	NA	NA	NA	NA	Dipsadidae	0	0	possibly_threatened	possibly_threatened
Dipsas incerta	4	4	CR	CR B2a	NA	NA	NA	NA	2019	DD	NA	Unknown	NA	NA	Dipsadidae	NA	NA	possibly_threatened	NA
Hypsirhynchus melanichnus	4	4	CR	CR B2a	NA	NA	NA	NA	2016	CR	B2ab(v)	Unknown	NA	NA	Dipsadidae	NA	NA	possibly_threatened	NA
Apostolepis dorbignyi	4	4	CR	CR B2a	NA	NA	NA	NA	2016	DD	NA	Unknown	NA	NA	Dipsadidae	NA	NA	possibly_threatened	NA
Atractus erythromelas	4	4	CR	CR B2a	NA	NA	NA	NA	2017	LC	NA	Unknown	NA	NA	Dipsadidae	NA	NA	possibly_threatened	NA
Erythrolamprus micrurus	4	4	CR	CR B2a	NA	NA	NA	NA	NA	NA	NA	NA	NA	NA	Dipsadidae	NA	NA	possibly_threatened	NA
Geophis yucatanicus	4	4	CR	CR B2a	NA	NA	NA	NA	NA	NA	NA	NA	NA	NA	Dipsadidae	NA	NA	possibly_threatened	NA
Sibynomorphus ventrimaculatus	688393	476	LC or NT	LC or NT B1a+B2a	442567	308	LC or NT	LC or NT B1a+B2a	NA	NA	NA	NA	NA	NA	Dipsadidae	-35.71012488505839	-35.294117647058826	not_threatened	not_threatened
Hypsirhynchus ater	8	8	EN	EN B2a	NA	NA	NA	NA	2016	CR	C2a(i); D	Decreasing	NA	13505	Dipsadidae	NA	NA	possibly_threatened	NA
Diaphorolepis laevis	4	4	CR	CR B2a	4	4	CR	CR B2a	2015	DD	NA	Unknown	NA	NA	Dipsadidae	0	0	possibly_threatened	possibly_threatened
Lygophis flavifrenatus	931822	156	LC or NT	LC or NT B1a+B2a	546848	120	LC or NT	LC or NT B1a+B2a	2019	LC	NA	Stable	NA	NA	Dipsadidae	-41.31411363972948	-23.076923076923077	not_threatened	not_threatened
Hydrops caesurus	4	4	CR	CR B2a	4	4	CR	CR B2a	2010	LC	NA	Unknown	NA	NA	Dipsadidae	0	0	possibly_threatened	possibly_threatened
Apostolepis thalesdelemai	4	4	CR	CR B2a	4	4	CR	CR B2a	NA	NA	NA	NA	NA	NA	Dipsadidae	0	0	possibly_threatened	possibly_threatened
Atractus taeniatus	8	8	EN	EN B2a	8	8	EN	EN B2a	NA	NA	NA	NA	NA	NA	Dipsadidae	0	0	possibly_threatened	possibly_threatened
Imantodes gemminstratus	4	4	CR	CR B2a	NA	NA	NA	NA	NA	NA	NA	NA	NA	NA	Dipsadidae	NA	NA	possibly_threatened	NA
Phalotris reticulatus	4	4	CR	CR B2a	4	4	CR	CR B2a	NA	NA	NA	NA	NA	NA	Dipsadidae	0	0	possibly_threatened	possibly_threatened
Atractus bocki	4	4	CR	CR B2a	4	4	CR	CR B2a	2017	DD	NA	Unknown	NA	131800	Dipsadidae	0	0	possibly_threatened	possibly_threatened
Tomodon orestes	4	4	CR	CR B2a	4	4	CR	CR B2a	2019	NT	NA	Decreasing	2000	53500	Dipsadidae	0	0	possibly_threatened	possibly_threatened
Erythrolamprus andinus	4	4	CR	CR B2a	4	4	CR	CR B2a	2016	DD	NA	Unknown	NA	2980	Dipsadidae	0	0	possibly_threatened	possibly_threatened
Dipsas variegata	1289755	20	EN	EN B2a	1243034	16	EN	EN B2a	2019	LC	NA	Unknown	NA	NA	Dipsadidae	-3.62247093440227	-20	possibly_threatened	possibly_threatened
Phalotris lemniscatus	360986	232	LC or NT	LC or NT B1a+B2a	234786	180	LC or NT	LC or NT B1a+B2a	2019	LC	NA	Stable	NA	NA	Dipsadidae	-34.95980453535594	-22.413793103448278	not_threatened	not_threatened
Entomobrya atrocincta	1892185	164	LC or NT	LC or NT B1a+B2a	489701	32	VU	VU B2a	NA	NA	NA	NA	NA	NA	Entomobryidae	-74.11981386598033	-80.48780487804879	not_threatened	possibly_threatened
Coecobrya phoenix	10172	12	EN	EN B2a	10172	12	EN	EN B2a	NA	NA	NA	NA	NA	NA	Entomobryidae	0	0	possibly_threatened	possibly_threatened
Seira knowltoni	9526	12	EN	EN B2a	9526	12	EN	EN B2a	NA	NA	NA	NA	NA	NA	Entomobryidae	0	0	possibly_threatened	possibly_threatened
Tomodon dorsatus	2922970	532	LC or NT	LC or NT B1a+B2a	621672	372	LC or NT	LC or NT B1a+B2a	2019	LC	NA	Unknown	NA	NA	Dipsadidae	-78.7314957047113	-30.075187969924812	not_threatened	not_threatened
Echinanthera cephalostriata	2263	16	EN	EN B1a+B2a	2263	16	EN	EN B1a+B2a	2019	LC	NA	Unknown	NA	786243	Dipsadidae	0	0	possibly_threatened	possibly_threatened
Pseudosinella rolfsi	2670554	20	EN	EN B2a	2670554	20	EN	EN B2a	NA	NA	NA	NA	NA	NA	Entomobryidae	0	0	possibly_threatened	possibly_threatened
Tyrannoseira raptora	4	4	CR	CR B2a	4	4	CR	CR B2a	NA	NA	NA	NA	NA	NA	Entomobryidae	0	0	possibly_threatened	possibly_threatened
Entomobrya assuta	280693	36	VU	VU B2a	8	8	EN	EN B2a	NA	NA	NA	NA	NA	NA	Entomobryidae	-99.99714991111284	-77.77777777777779	possibly_threatened	possibly_threatened
Entomobrya decemfasciata	8	8	EN	EN B2a	4	4	CR	CR B2a	NA	NA	NA	NA	NA	NA	Entomobryidae	-50	-50	possibly_threatened	possibly_threatened
Entomobrya citrensis	4	4	CR	CR B2a	4	4	CR	CR B2a	NA	NA	NA	NA	NA	NA	Entomobryidae	0	0	possibly_threatened	possibly_threatened
Willowsia pyrrhopygia	4	4	CR	CR B2a	4	4	CR	CR B2a	NA	NA	NA	NA	NA	NA	Entomobryidae	0	0	possibly_threatened	possibly_threatened
Homidia sauteri	5954	12	EN	EN B2a	8	8	EN	EN B2a	NA	NA	NA	NA	NA	NA	Entomobryidae	-99.86563654685925	-33.33333333333333	possibly_threatened	possibly_threatened
Entomobrya jubata	4	4	CR	CR B2a	4	4	CR	CR B2a	NA	NA	NA	NA	NA	NA	Entomobryidae	0	0	possibly_threatened	possibly_threatened
Entomobrya neotenica	4	4	CR	CR B2a	4	4	CR	CR B2a	NA	NA	NA	NA	NA	NA	Entomobryidae	0	0	possibly_threatened	possibly_threatened
Entomobrya unifasciata	4	4	CR	CR B2a	4	4	CR	CR B2a	NA	NA	NA	NA	NA	NA	Entomobryidae	0	0	possibly_threatened	possibly_threatened
Entomobrya clitellaria	7246	8	EN	EN B2a	4	4	CR	CR B2a	NA	NA	NA	NA	NA	NA	Entomobryidae	-99.94479712945073	-50	possibly_threatened	possibly_threatened
Thamnodynastes strigatus	10364499	524	LC or NT	LC or NT B1a+B2a	10367721	404	LC or NT	LC or NT B1a+B2a	2019	LC	NA	Unknown	NA	NA	Dipsadidae	0.031086886109979846	-22.900763358778626	not_threatened	not_threatened
Nothobrya sertaneja	4	4	CR	CR B2a	4	4	CR	CR B2a	NA	NA	NA	NA	NA	NA	Entomobryidae	0	0	possibly_threatened	possibly_threatened
Entomobrya multifasciatus	346029	24	VU	VU B2a	4	4	CR	CR B2a	NA	NA	NA	NA	NA	NA	Entomobryidae	-99.9988440275237	-83.33333333333334	possibly_threatened	possibly_threatened
Entomobrya nivalis	4	4	CR	CR B2a	NA	NA	NA	NA	NA	NA	NA	NA	NA	NA	Entomobryidae	NA	NA	possibly_threatened	NA
Tropidodryas serra	219198	40	VU	VU B2a	60297	24	VU	VU B2a	2019	LC	NA	Unknown	NA	348637	Dipsadidae	-72.49199354008704	-40	possibly_threatened	possibly_threatened
Entomobrya quadrilineata	346574	32	VU	VU B2a	158844	28	VU	VU B2a	NA	NA	NA	NA	NA	NA	Entomobryidae	-54.167363968445414	-12.5	possibly_threatened	possibly_threatened
Homidia laha	8	8	EN	EN B2a	NA	NA	NA	NA	NA	NA	NA	NA	NA	NA	Entomobryidae	NA	NA	possibly_threatened	NA
Entomobrya ligata	239232	24	EN	EN B2a	16235	16	EN	EN B2a	NA	NA	NA	NA	NA	NA	Entomobryidae	-93.2137005082932	-33.33333333333333	possibly_threatened	possibly_threatened
Taeniophallus occipitalis	9160096	208	LC or NT	LC or NT B1a+B2a	8788429	152	LC or NT	LC or NT B1a+B2a	2019	LC	NA	Stable	NA	NA	Dipsadidae	-4.057457476428194	-26.923076923076923	not_threatened	not_threatened
Tyrannoseira bicolorcornuta	22407	24	VU	VU B2a	22407	24	VU	VU B2a	NA	NA	NA	NA	NA	NA	Entomobryidae	0	0	possibly_threatened	possibly_threatened
Atractus paraguayensis	287994	52	LC or NT	LC or NT B1a+B2a	287994	52	LC or NT	LC or NT B1a+B2a	2019	LC	NA	Unknown	NA	146893	Dipsadidae	0	0	not_threatened	not_threatened
Entomobrya unostrigata	1173750	92	LC or NT	LC or NT B1a+B2a	201973	24	VU	VU B2a	NA	NA	NA	NA	NA	NA	Entomobryidae	-82.79250266240682	-73.91304347826086	not_threatened	possibly_threatened
Sisyrinchium ensigerum	3164858	180	LC or NT	LC or NT B1a+B2a	3154227	120	LC or NT	LC or NT B1a+B2a	NA	NA	NA	NA	NA	NA	Iridaceae	-0.33590764577747245	-33.33333333333333	not_threatened	not_threatened
Orchesella celsa	307135	24	VU	VU B2a	201968	16	EN	EN B2a	NA	NA	NA	NA	NA	NA	Entomobryidae	-34.241294544744164	-33.33333333333333	possibly_threatened	possibly_threatened
Entomobrya washingtonia	4	4	CR	CR B2a	4	4	CR	CR B2a	NA	NA	NA	NA	NA	NA	Entomobryidae	0	0	possibly_threatened	possibly_threatened
Willowsia buski	1181576	24	VU	VU B2a	39972	20	EN	EN B2a	NA	NA	NA	NA	NA	NA	Entomobryidae	-96.61706060380372	-16.666666666666664	possibly_threatened	possibly_threatened
Pseudosinella decipiens	4	4	CR	CR B2a	4	4	CR	CR B2a	NA	NA	NA	NA	NA	NA	Entomobryidae	0	0	possibly_threatened	possibly_threatened
Pseudosinella folsomi	99	16	EN	EN B1a+B2a	99	16	EN	EN B1a+B2a	NA	NA	NA	NA	NA	NA	Entomobryidae	0	0	possibly_threatened	possibly_threatened
Sisyrinchium langloisii	2080867	224	LC or NT	LC or NT B1a+B2a	2070571	172	LC or NT	LC or NT B1a+B2a	NA	NA	NA	NA	NA	NA	Iridaceae	-0.4947937566408617	-23.214285714285715	not_threatened	not_threatened
Pseudosinella alba	228924	28	VU	VU B2a	228924	28	VU	VU B2a	NA	NA	NA	NA	NA	NA	Entomobryidae	0	0	possibly_threatened	possibly_threatened
Degeeria decora	2214	12	EN	EN B1a+B2a	8	8	EN	EN B1a+B2a	NA	NA	NA	NA	NA	NA	Entomobryidae	-99.63866305329721	-33.33333333333333	possibly_threatened	possibly_threatened
Lygophis dilepis	10460248	92	LC or NT	LC or NT B1a+B2a	7535283	60	LC or NT	LC or NT B1a+B2a	2019	LC	NA	Stable	NA	NA	Dipsadidae	-27.96267354273054	-34.78260869565217	not_threatened	not_threatened
Alophia silvestris	1192515	256	LC or NT	LC or NT B1a+B2a	887223	228	LC or NT	LC or NT B1a+B2a	NA	NA	NA	NA	NA	NA	Iridaceae	-25.600684268122414	-10.9375	not_threatened	not_threatened
Lepidocyrtus finus	475194	60	LC or NT	LC or NT B1a+B2a	475194	60	LC or NT	LC or NT B1a+B2a	NA	NA	NA	NA	NA	NA	Entomobryidae	0	0	not_threatened	not_threatened
Apostolepis ammodites	324911	36	VU	VU B2a	259717	28	VU	VU B2a	2019	LC	NA	Unknown	NA	951048	Dipsadidae	-20.065187082000918	-22.22222222222222	possibly_threatened	possibly_threatened
Sisyrinchium nashii	621818	192	LC or NT	LC or NT B1a+B2a	602429	164	LC or NT	LC or NT B1a+B2a	NA	NA	NA	NA	NA	NA	Iridaceae	-3.118114946817236	-14.583333333333334	not_threatened	not_threatened
Lepidocyrtus floridensis	173958	28	VU	VU B2a	173958	28	VU	VU B2a	NA	NA	NA	NA	NA	NA	Entomobryidae	0	0	possibly_threatened	possibly_threatened
Iris douglasiana	435	12	EN	EN B1a+B2a	4	4	CR	CR B2a	NA	NA	NA	NA	NA	NA	Iridaceae	-99.08045977011494	-66.66666666666666	possibly_threatened	possibly_threatened
Sisyrinchium capillare	240648	36	VU	VU B2a	82508	24	VU	VU B2a	NA	NA	NA	NA	NA	NA	Iridaceae	-65.71423822346331	-33.33333333333333	possibly_threatened	possibly_threatened
Tomodon ocellatus	2095703	248	LC or NT	LC or NT B1a+B2a	1073315	132	LC or NT	LC or NT B1a+B2a	2019	LC	NA	Unknown	NA	NA	Dipsadidae	-48.78496619034281	-46.774193548387096	not_threatened	not_threatened
Sinella curviseta	61006	20	EN	EN B2a	932	16	EN	EN B1a+B2a	NA	NA	NA	NA	NA	NA	Entomobryidae	-98.4722814149428	-20	possibly_threatened	possibly_threatened
Pseudosinella sera	4	4	CR	CR B2a	4	4	CR	CR B2a	NA	NA	NA	NA	NA	NA	Entomobryidae	0	0	possibly_threatened	possibly_threatened
Apostolepis cearensis	19550	12	EN	EN B2a	8	8	EN	EN B2a	NA	NA	NA	NA	NA	NA	Dipsadidae	-99.95907928388746	-33.33333333333333	possibly_threatened	possibly_threatened
Pseudosinella vita	8625	12	EN	EN B2a	8625	12	EN	EN B2a	NA	NA	NA	NA	NA	NA	Entomobryidae	0	0	possibly_threatened	possibly_threatened
Taeniophallus affinis	330142	104	LC or NT	LC or NT B1a+B2a	295745	72	LC or NT	LC or NT B1a+B2a	2019	LC	NA	Unknown	NA	558425	Dipsadidae	-10.418850070575692	-30.76923076923077	not_threatened	not_threatened
Pseudosinella octopunctata	395716	40	VU	VU B2a	395716	40	VU	VU B2a	NA	NA	NA	NA	NA	NA	Entomobryidae	0	0	possibly_threatened	possibly_threatened
Pseudosinella spinosa	8	8	EN	EN B2a	8	8	EN	EN B2a	NA	NA	NA	NA	NA	NA	Entomobryidae	0	0	possibly_threatened	possibly_threatened
Sisyrinchium arizonicum	1256228	396	LC or NT	LC or NT B1a+B2a	1201607	292	LC or NT	LC or NT B1a+B2a	NA	NA	NA	NA	NA	NA	Iridaceae	-4.34801644287502	-26.262626262626267	not_threatened	not_threatened
Pseudosinella aera	8	8	EN	EN B2a	8	8	EN	EN B2a	NA	NA	NA	NA	NA	NA	Entomobryidae	0	0	possibly_threatened	possibly_threatened
Phimophis guerini	1862689	44	LC or NT	LC or NT B1a+B2a	1200434	28	VU	VU B2a	NA	NA	NA	NA	NA	NA	Dipsadidae	-35.55370757007745	-36.36363636363637	not_threatened	possibly_threatened
Entomobrya confusa	8	8	EN	EN B2a	8	8	EN	EN B2a	NA	NA	NA	NA	NA	NA	Entomobryidae	0	0	possibly_threatened	possibly_threatened
Cypella brasiliensis	45098	100	LC or NT	LC or NT B1a+B2a	45098	100	LC or NT	LC or NT B1a+B2a	NA	NA	NA	NA	NA	NA	Iridaceae	0	0	not_threatened	not_threatened
Pseudosinella nata	4	4	CR	CR B2a	4	4	CR	CR B2a	NA	NA	NA	NA	NA	NA	Entomobryidae	0	0	possibly_threatened	possibly_threatened
Sinella avita	8	8	EN	EN B2a	8	8	EN	EN B2a	NA	NA	NA	NA	NA	NA	Entomobryidae	0	0	possibly_threatened	possibly_threatened
Sisyrinchium quadrangulatum	61797	96	LC or NT	LC or NT B1a+B2a	61797	88	LC or NT	LC or NT B1a+B2a	NA	NA	NA	NA	NA	NA	Iridaceae	0	-8.333333333333332	not_threatened	not_threatened
Sinella barri	8	8	EN	EN B2a	8	8	EN	EN B2a	NA	NA	NA	NA	NA	NA	Entomobryidae	0	0	possibly_threatened	possibly_threatened
Entomobrya sabulicola	8	8	EN	EN B2a	8	8	EN	EN B2a	NA	NA	NA	NA	NA	NA	Entomobryidae	0	0	possibly_threatened	possibly_threatened
Iris albicans	113837	36	VU	VU B2a	109564	24	EN	EN B2a	NA	NA	NA	NA	NA	NA	Iridaceae	-3.7536126215553822	-33.33333333333333	possibly_threatened	possibly_threatened
Erythrolamprus taeniogaster	6423280	48	LC or NT	LC or NT B1a+B2a	1288945	24	VU	VU B2a	2019	LC	NA	Stable	NA	NA	Dipsadidae	-79.9332272608387	-50	not_threatened	possibly_threatened
Pseudosinella violenta	2514137	52	LC or NT	LC or NT B1a+B2a	2456368	32	VU	VU B2a	NA	NA	NA	NA	NA	NA	Entomobryidae	-2.297766589489753	-38.46153846153847	not_threatened	possibly_threatened
Iris hexagona	1605547	168	LC or NT	LC or NT B1a+B2a	603186	96	LC or NT	LC or NT B1a+B2a	NA	NA	NA	NA	NA	NA	Iridaceae	-62.43112160528468	-42.857142857142854	not_threatened	not_threatened
Pseudoboa haasi	328139	64	LC or NT	LC or NT B1a+B2a	328139	60	LC or NT	LC or NT B1a+B2a	2019	LC	NA	Unknown	NA	NA	Dipsadidae	0	-6.25	not_threatened	not_threatened
Pseudosinella sexoculata	156776	28	VU	VU B2a	156776	24	VU	VU B2a	NA	NA	NA	NA	NA	NA	Entomobryidae	0	-14.285714285714285	possibly_threatened	possibly_threatened
Neomarica pardina	8	8	EN	EN B2a	8	8	EN	EN B2a	NA	NA	NA	NA	NA	NA	Iridaceae	0	0	possibly_threatened	possibly_threatened
Xenodon guentheri	15624	52	LC or NT	LC or NT B1a+B2a	15624	44	VU	VU B1a+B2a	NA	NA	NA	NA	NA	NA	Dipsadidae	0	-15.384615384615385	not_threatened	possibly_threatened
Lepidocyrtus cinereus	34944	12	EN	EN B2a	8	8	EN	EN B2a	NA	NA	NA	NA	NA	NA	Entomobryidae	-99.97710622710623	-33.33333333333333	possibly_threatened	possibly_threatened
Sisyrinchium conzattii	115892	60	LC or NT	LC or NT B1a+B2a	115892	56	LC or NT	LC or NT B1a+B2a	NA	NA	NA	NA	NA	NA	Iridaceae	0	-6.666666666666667	not_threatened	not_threatened
Lepidocyrtus beaucatcheri	4	4	CR	CR B2a	4	4	CR	CR B2a	NA	NA	NA	NA	NA	NA	Entomobryidae	0	0	possibly_threatened	possibly_threatened
Psomophis joberti	1347144	40	VU	VU B2a	241768	20	EN	EN B2a	2019	LC	NA	Unknown	NA	NA	Dipsadidae	-82.053292001449	-50	possibly_threatened	possibly_threatened
Gomesophis brasiliensis	47093	24	VU	VU B2a	29652	20	EN	EN B2a	2019	LC	NA	Unknown	NA	630670	Dipsadidae	-37.03522816554477	-16.666666666666664	possibly_threatened	possibly_threatened
Lepidocyrtus helenae	944464	28	VU	VU B2a	225817	24	VU	VU B2a	NA	NA	NA	NA	NA	NA	Entomobryidae	-76.09045977400939	-14.285714285714285	possibly_threatened	possibly_threatened
Echinanthera cyanopleura	404162	104	LC or NT	LC or NT B1a+B2a	397293	80	LC or NT	LC or NT B1a+B2a	2019	LC	NA	Unknown	NA	679012	Dipsadidae	-1.699566015607603	-23.076923076923077	not_threatened	not_threatened
Apostolepis flavotorquata	272379	12	EN	EN B2a	8	8	EN	EN B2a	NA	NA	NA	NA	NA	NA	Dipsadidae	-99.99706291601042	-33.33333333333333	possibly_threatened	possibly_threatened
Iris versicolor	5410878	28	VU	VU B2a	2339	12	EN	EN B1a+B2a	2016	LC	NA	Unknown	NA	NA	Iridaceae	-99.95677226505569	-57.14285714285714	possibly_threatened	possibly_threatened
Lepidocyrtus pallidus	2965961	32	VU	VU B2a	2965961	32	VU	VU B2a	NA	NA	NA	NA	NA	NA	Entomobryidae	0	0	possibly_threatened	possibly_threatened
Philodryas arnaldoi	371677	24	VU	VU B2a	371677	24	VU	VU B2a	2019	LC	NA	Unknown	NA	110076	Dipsadidae	0	0	possibly_threatened	possibly_threatened
Pseudosinella gisini	99130	12	EN	EN B2a	99130	12	EN	EN B2a	NA	NA	NA	NA	NA	NA	Entomobryidae	0	0	possibly_threatened	possibly_threatened
Paranura anops	8	8	EN	EN B2a	8	8	EN	EN B2a	NA	NA	NA	NA	NA	NA	Neanuridae	0	0	possibly_threatened	possibly_threatened
Apostolepis nelsonjorgei	8	8	EN	EN B2a	8	8	EN	EN B2a	NA	NA	NA	NA	NA	NA	Dipsadidae	0	0	possibly_threatened	possibly_threatened
Tigridia van-houttei	262386	216	LC or NT	LC or NT B1a+B2a	119272	92	LC or NT	LC or NT B1a+B2a	NA	NA	NA	NA	NA	NA	Iridaceae	-54.54330642640994	-57.407407407407405	not_threatened	not_threatened
Lepidocyrtus cyaneus	379988	12	EN	EN B2a	4	4	CR	CR B2a	NA	NA	NA	NA	NA	NA	Entomobryidae	-99.998947335179	-66.66666666666666	possibly_threatened	possibly_threatened
Pseudachorutes complexus	8	8	EN	EN B1a+B2a	8	8	EN	EN B2a	NA	NA	NA	NA	NA	NA	Neanuridae	0	0	possibly_threatened	possibly_threatened
Phalotris nasutus	543637	24	VU	VU B2a	504198	20	EN	EN B2a	NA	NA	NA	NA	NA	NA	Dipsadidae	-7.254657059765983	-16.666666666666664	possibly_threatened	possibly_threatened
Calydorea crocoides	12151	88	LC or NT	LC or NT B1a+B2a	12151	88	LC or NT	LC or NT B1a+B2a	2013	LC	NA	Stable	NA	NA	Iridaceae	0	0	not_threatened	not_threatened
Helicops tapajonicus	8	8	EN	EN B2a	8	8	EN	EN B2a	NA	NA	NA	NA	NA	NA	Dipsadidae	0	0	possibly_threatened	possibly_threatened
Lepidocyrtus violaceus	898532	16	EN	EN B2a	898532	16	EN	EN B2a	NA	NA	NA	NA	NA	NA	Entomobryidae	0	0	possibly_threatened	possibly_threatened
Neanura growae	65838	16	EN	EN B2a	65493	16	EN	EN B2a	NA	NA	NA	NA	NA	NA	Neanuridae	-0.5240134876515082	0	possibly_threatened	possibly_threatened
Apostolepis albicollaris	19514	16	EN	EN B2a	8	8	EN	EN B2a	NA	NA	NA	NA	NA	NA	Dipsadidae	-99.95900379214923	-50	possibly_threatened	possibly_threatened
Pseudachorutes curtus	4	4	CR	CR B2a	4	4	CR	CR B2a	NA	NA	NA	NA	NA	NA	Neanuridae	0	0	possibly_threatened	possibly_threatened
Neanura ornata	4	4	CR	CR B2a	4	4	CR	CR B2a	NA	NA	NA	NA	NA	NA	Neanuridae	0	0	possibly_threatened	possibly_threatened
Paranura colorata	103043	20	EN	EN B2a	102924	20	EN	EN B2a	NA	NA	NA	NA	NA	NA	Neanuridae	-0.11548576807740459	0	possibly_threatened	possibly_threatened
Seira bipunctata	1720092	52	LC or NT	LC or NT B1a+B2a	965328	40	VU	VU B2a	NA	NA	NA	NA	NA	NA	Entomobryidae	-43.87928087567409	-23.076923076923077	not_threatened	possibly_threatened
Tigridia multiflora	595319	424	LC or NT	LC or NT B1a+B2a	556943	356	LC or NT	LC or NT B1a+B2a	NA	NA	NA	NA	NA	NA	Iridaceae	-6.446291820015823	-16.037735849056602	not_threatened	not_threatened
Pseudachorutes corticicolus	3409	12	EN	EN B1a+B2a	3170	12	EN	EN B1a+B2a	NA	NA	NA	NA	NA	NA	Neanuridae	-7.010853622763273	0	possibly_threatened	possibly_threatened
Neanura magna	8	8	EN	EN B2a	NA	NA	NA	NA	NA	NA	NA	NA	NA	NA	Neanuridae	NA	NA	possibly_threatened	NA
Pseudosinella orba	228191	20	EN	EN B2a	228191	20	EN	EN B2a	NA	NA	NA	NA	NA	NA	Entomobryidae	0	0	possibly_threatened	possibly_threatened
Morulina gigantea	4	4	CR	CR B2a	4	4	CR	CR B2a	NA	NA	NA	NA	NA	NA	Neanuridae	0	0	possibly_threatened	possibly_threatened
Tigridia augusta	95669	88	LC or NT	LC or NT B1a+B2a	95562	72	LC or NT	LC or NT B1a+B2a	NA	NA	NA	NA	NA	NA	Iridaceae	-0.11184396199395834	-18.181818181818183	not_threatened	not_threatened
Lepidocyrtus lanuginosus	10908	12	EN	EN B2a	10908	12	EN	EN B2a	NA	NA	NA	NA	NA	NA	Entomobryidae	0	0	possibly_threatened	possibly_threatened
Sensillanura barberi	8	8	EN	EN B2a	NA	NA	NA	NA	NA	NA	NA	NA	NA	NA	Neanuridae	NA	NA	possibly_threatened	NA
Lepidocyrtus paradoxus	4	4	CR	CR B2a	4	4	CR	CR B2a	NA	NA	NA	NA	NA	NA	Entomobryidae	0	0	possibly_threatened	possibly_threatened
Paleonura borincana	8	8	EN	EN B2a	8	8	EN	EN B2a	NA	NA	NA	NA	NA	NA	Neanuridae	0	0	possibly_threatened	possibly_threatened
Taeniophallus bilineatus	3698224	32	VU	VU B2a	2223215	28	VU	VU B2a	2019	LC	NA	Unknown	NA	282904	Dipsadidae	-39.88425254933179	-12.5	possibly_threatened	possibly_threatened
Entomobrya socia	4	4	CR	CR B2a	4	4	CR	CR B2a	NA	NA	NA	NA	NA	NA	Entomobryidae	0	0	possibly_threatened	possibly_threatened
Friesea tzontli	4	4	CR	CR B2a	4	4	CR	CR B2a	NA	NA	NA	NA	NA	NA	Neanuridae	0	0	possibly_threatened	possibly_threatened
Apostolepis cerradoensis	4	4	CR	CR B2a	4	4	CR	CR B2a	2019	DD	NA	Unknown	NA	NA	Dipsadidae	0	0	possibly_threatened	possibly_threatened
Janetschekbrya arida	4	4	CR	CR B2a	NA	NA	NA	NA	NA	NA	NA	NA	NA	NA	Entomobryidae	NA	NA	possibly_threatened	NA
Tigridia orthantha	89843	292	LC or NT	LC or NT B1a+B2a	89843	284	LC or NT	LC or NT B1a+B2a	NA	NA	NA	NA	NA	NA	Iridaceae	0	-2.73972602739726	not_threatened	not_threatened
Pseudachorutes lunata	8	8	EN	EN B2a	4	4	CR	CR B2a	NA	NA	NA	NA	NA	NA	Neanuridae	-50	-50	possibly_threatened	possibly_threatened
Amazhomidia thaisae	12	12	CR	CR B1a+B2a	12	12	CR	CR B1a+B2a	NA	NA	NA	NA	NA	NA	Entomobryidae	0	0	possibly_threatened	possibly_threatened
Pumilinura hidalgoi	4	4	CR	CR B2a	4	4	CR	CR B2a	NA	NA	NA	NA	NA	NA	Neanuridae	0	0	possibly_threatened	possibly_threatened
Willowsia mexicana	4	4	CR	CR B2a	4	4	CR	CR B2a	NA	NA	NA	NA	NA	NA	Entomobryidae	0	0	possibly_threatened	possibly_threatened
Stachorutes escobarae	4	4	CR	CR B2a	4	4	CR	CR B2a	NA	NA	NA	NA	NA	NA	Neanuridae	0	0	possibly_threatened	possibly_threatened
Apostolepis assimilis	1786808	116	LC or NT	LC or NT B1a+B2a	215736	56	LC or NT	LC or NT B1a+B2a	2019	LC	NA	Unknown	NA	NA	Dipsadidae	-87.92617897390207	-51.724137931034484	not_threatened	not_threatened
Entomobrya kirkbyae	4	4	CR	CR B2a	NA	NA	NA	NA	NA	NA	NA	NA	NA	NA	Entomobryidae	NA	NA	possibly_threatened	NA
Tigridia ehrenbergii	239349	136	LC or NT	LC or NT B1a+B2a	195284	128	LC or NT	LC or NT B1a+B2a	NA	NA	NA	NA	NA	NA	Iridaceae	-18.41035475393672	-5.88235294117647	not_threatened	not_threatened
Neanura persimilis	8	8	EN	EN B2a	8	8	EN	EN B2a	NA	NA	NA	NA	NA	NA	Neanuridae	0	0	possibly_threatened	possibly_threatened
Entomobrya trifasciata	8	8	EN	EN B2a	NA	NA	NA	NA	NA	NA	NA	NA	NA	NA	Entomobryidae	NA	NA	possibly_threatened	NA
Lepidocyrtus geayi	4	4	CR	CR B2a	NA	NA	NA	NA	NA	NA	NA	NA	NA	NA	Entomobryidae	NA	NA	possibly_threatened	NA
Entomobrya litigiosa	4	4	CR	CR B2a	NA	NA	NA	NA	NA	NA	NA	NA	NA	NA	Entomobryidae	NA	NA	possibly_threatened	NA
Neotropiella quinqueoculata	139335	24	VU	VU B2a	139335	24	VU	VU B2a	NA	NA	NA	NA	NA	NA	Neanuridae	0	0	possibly_threatened	possibly_threatened
Pseudachorutes geronensis	4	4	CR	CR B2a	4	4	CR	CR B2a	NA	NA	NA	NA	NA	NA	Neanuridae	0	0	possibly_threatened	possibly_threatened
Lepidocyrtinus frater	8	8	EN	EN B2a	NA	NA	NA	NA	NA	NA	NA	NA	NA	NA	Entomobryidae	NA	NA	possibly_threatened	NA
Anurida furcifera	4	4	CR	CR B2a	4	4	CR	CR B2a	NA	NA	NA	NA	NA	NA	Neanuridae	0	0	possibly_threatened	possibly_threatened
Taeniophallus brevirostris	4016862	212	LC or NT	LC or NT B1a+B2a	3990690	192	LC or NT	LC or NT B1a+B2a	2019	LC	NA	Stable	NA	NA	Dipsadidae	-0.651553376740351	-9.433962264150944	not_threatened	not_threatened
Lepidocyrtoides colormutatus	675	12	EN	EN B1a+B2a	675	12	EN	EN B1a+B2a	NA	NA	NA	NA	NA	NA	Entomobryidae	0	0	possibly_threatened	possibly_threatened
Neotropiella vanderdrifti	4	4	CR	CR B2a	4	4	CR	CR B2a	NA	NA	NA	NA	NA	NA	Neanuridae	0	0	possibly_threatened	possibly_threatened
Apostolepis kikoi	8	8	EN	EN B2a	8	8	EN	EN B2a	NA	NA	NA	NA	NA	NA	Dipsadidae	0	0	possibly_threatened	possibly_threatened
Lepidocyrtoides villasboasi	4	4	CR	CR B2a	4	4	CR	CR B2a	NA	NA	NA	NA	NA	NA	Entomobryidae	0	0	possibly_threatened	possibly_threatened
Paleonura colimana	8	8	EN	EN B2a	8	8	EN	EN B2a	NA	NA	NA	NA	NA	NA	Neanuridae	0	0	possibly_threatened	possibly_threatened
Apostolepis vittata	8	8	EN	EN B2a	4	4	CR	CR B2a	NA	NA	NA	NA	NA	NA	Dipsadidae	-50	-50	possibly_threatened	possibly_threatened
Lepidocyrtoides bicolorangelus	4	4	CR	CR B2a	4	4	CR	CR B2a	NA	NA	NA	NA	NA	NA	Entomobryidae	0	0	possibly_threatened	possibly_threatened
Paleonura pescadorius	4	4	CR	CR B2a	4	4	CR	CR B2a	NA	NA	NA	NA	NA	NA	Neanuridae	0	0	possibly_threatened	possibly_threatened
Helicops apiaka	8	8	EN	EN B2a	8	8	EN	EN B2a	2019	LC	NA	Unknown	NA	449857	Dipsadidae	0	0	possibly_threatened	possibly_threatened
Lepidocyrtoides tapuia	4	4	CR	CR B2a	NA	NA	NA	NA	NA	NA	NA	NA	NA	NA	Entomobryidae	NA	NA	possibly_threatened	NA
Paranura longisensillata	4	4	CR	CR B2a	4	4	CR	CR B2a	NA	NA	NA	NA	NA	NA	Neanuridae	0	0	possibly_threatened	possibly_threatened
Lepidocyrtoides caeruleomaculatus	4	4	CR	CR B2a	4	4	CR	CR B2a	NA	NA	NA	NA	NA	NA	Entomobryidae	0	0	possibly_threatened	possibly_threatened
Paranura sarukhani	8	8	EN	EN B2a	8	8	EN	EN B2a	NA	NA	NA	NA	NA	NA	Neanuridae	0	0	possibly_threatened	possibly_threatened
Friesea xitlensis	4	4	CR	CR B2a	4	4	CR	CR B2a	NA	NA	NA	NA	NA	NA	Neanuridae	0	0	possibly_threatened	possibly_threatened
Willowsia nigromaculata	1060228	40	VU	VU B2a	89206	28	VU	VU B2a	NA	NA	NA	NA	NA	NA	Entomobryidae	-91.58614939428124	-30	possibly_threatened	possibly_threatened
Hydrodynastes bicinctus	3851663	48	LC or NT	LC or NT B1a+B2a	2286337	32	VU	VU B2a	2019	LC	NA	Unknown	NA	NA	Dipsadidae	-40.64026369908271	-33.33333333333333	not_threatened	possibly_threatened
Seira mexicana	4	4	CR	CR B2a	NA	NA	NA	NA	NA	NA	NA	NA	NA	NA	Entomobryidae	NA	NA	possibly_threatened	NA
Americanura macgregori	127627	44	VU	VU B2a	127627	44	VU	VU B2a	NA	NA	NA	NA	NA	NA	Neanuridae	0	0	possibly_threatened	possibly_threatened
Apostolepis nigroterminata	4	4	CR	CR B2a	4	4	CR	CR B2a	2019	LC	NA	Unknown	NA	NA	Dipsadidae	0	0	possibly_threatened	possibly_threatened
Sinella cavernarum	4	4	CR	CR B2a	NA	NA	NA	NA	NA	NA	NA	NA	NA	NA	Entomobryidae	NA	NA	possibly_threatened	NA
Seira reinhardi	4	4	CR	CR B2a	NA	NA	NA	NA	NA	NA	NA	NA	NA	NA	Entomobryidae	NA	NA	possibly_threatened	NA
Americanura medellini	8433	12	EN	EN B2a	8433	12	EN	EN B2a	NA	NA	NA	NA	NA	NA	Neanuridae	0	0	possibly_threatened	possibly_threatened
Aethiopella caraibensis	4	4	CR	CR B2a	4	4	CR	CR B2a	NA	NA	NA	NA	NA	NA	Neanuridae	0	0	possibly_threatened	possibly_threatened
Lepidocyrtus unifasciatus	8	8	EN	EN B2a	4	4	CR	CR B2a	NA	NA	NA	NA	NA	NA	Entomobryidae	-50	-50	possibly_threatened	possibly_threatened
Hydrops martii	1739944	52	LC or NT	LC or NT B1a+B2a	1383775	32	VU	VU B2a	2019	LC	NA	Stable	NA	NA	Dipsadidae	-20.470141567774593	-38.46153846153847	not_threatened	possibly_threatened
Entomobryoides purpurascens	8	8	EN	EN B2a	NA	NA	NA	NA	NA	NA	NA	NA	NA	NA	Entomobryidae	NA	NA	possibly_threatened	NA
Arlesia albipes	469	12	EN	EN B1a+B2a	469	12	EN	EN B1a+B2a	NA	NA	NA	NA	NA	NA	Neanuridae	0	0	possibly_threatened	possibly_threatened
Entomobrya griseoolivata	4	4	CR	CR B2a	NA	NA	NA	NA	NA	NA	NA	NA	NA	NA	Entomobryidae	NA	NA	possibly_threatened	NA
Orchesella cincta	4	4	CR	CR B2a	NA	NA	NA	NA	NA	NA	NA	NA	NA	NA	Entomobryidae	NA	NA	possibly_threatened	NA
Americanura setafoliacea	809	20	EN	EN B1a+B2a	809	20	EN	EN B1a+B2a	NA	NA	NA	NA	NA	NA	Neanuridae	0	0	possibly_threatened	possibly_threatened
Dipsas albifrons	698957	52	LC or NT	LC or NT B1a+B2a	112100	32	VU	VU B2a	NA	NA	NA	NA	NA	NA	Dipsadidae	-83.9618173936308	-38.46153846153847	not_threatened	possibly_threatened
Orchesella ainsliei	8	8	EN	EN B2a	NA	NA	NA	NA	NA	NA	NA	NA	NA	NA	Entomobryidae	NA	NA	possibly_threatened	NA
Americanura castillorum	4	4	CR	CR B2a	4	4	CR	CR B2a	NA	NA	NA	NA	NA	NA	Neanuridae	0	0	possibly_threatened	possibly_threatened
Ptychophis flavovirgatus	2130	12	EN	EN B1a+B2a	2130	12	EN	EN B1a+B2a	2019	LC	NA	Unknown	NA	387986	Dipsadidae	0	0	possibly_threatened	possibly_threatened
Seira dubia	107244	16	EN	EN B2a	107244	16	EN	EN B2a	NA	NA	NA	NA	NA	NA	Entomobryidae	0	0	possibly_threatened	possibly_threatened
Pseudosinella hirsuta	8	8	EN	EN B2a	8	8	EN	EN B2a	NA	NA	NA	NA	NA	NA	Entomobryidae	0	0	possibly_threatened	possibly_threatened
Friesea macuillimitl	8	8	EN	EN B2a	NA	NA	NA	NA	NA	NA	NA	NA	NA	NA	Neanuridae	NA	NA	possibly_threatened	NA
Pseudosinella fallax	4	4	CR	CR B2a	4	4	CR	CR B2a	NA	NA	NA	NA	NA	NA	Entomobryidae	0	0	possibly_threatened	possibly_threatened
Friesea judithae	4	4	CR	CR B2a	4	4	CR	CR B2a	NA	NA	NA	NA	NA	NA	Neanuridae	0	0	possibly_threatened	possibly_threatened
Apostolepis nigrolineata	1158280	28	VU	VU B2a	1158280	28	VU	VU B2a	NA	NA	NA	NA	NA	NA	Dipsadidae	0	0	possibly_threatened	possibly_threatened
Pseudosinella espana	4	4	CR	CR B2a	4	4	CR	CR B2a	NA	NA	NA	NA	NA	NA	Entomobryidae	0	0	possibly_threatened	possibly_threatened
Friesea tepetlana	11811	12	EN	EN B2a	11811	12	EN	EN B2a	NA	NA	NA	NA	NA	NA	Neanuridae	0	0	possibly_threatened	possibly_threatened
Pseudosinella collina	142145	32	VU	VU B2a	140995	28	VU	VU B2a	NA	NA	NA	NA	NA	NA	Entomobryidae	-0.8090330296528192	-12.5	possibly_threatened	possibly_threatened
Friesea sublimis	41478	20	EN	EN B2a	41478	20	EN	EN B2a	NA	NA	NA	NA	NA	NA	Neanuridae	0	0	possibly_threatened	possibly_threatened
Friesea grisea	4	4	CR	CR B2a	4	4	CR	CR B2a	NA	NA	NA	NA	NA	NA	Neanuridae	0	0	possibly_threatened	possibly_threatened
Heteromurus major	74146	24	VU	VU B2a	74146	24	VU	VU B2a	NA	NA	NA	NA	NA	NA	Entomobryidae	0	0	possibly_threatened	possibly_threatened
Friesea grandis	8	8	EN	EN B2a	8	8	EN	EN B2a	NA	NA	NA	NA	NA	NA	Neanuridae	0	0	possibly_threatened	possibly_threatened
Pseudosinella argentea	8	8	EN	EN B2a	8	8	EN	EN B2a	NA	NA	NA	NA	NA	NA	Entomobryidae	0	0	possibly_threatened	possibly_threatened
Friesea jaliscoensis	4	4	CR	CR B2a	4	4	CR	CR B2a	NA	NA	NA	NA	NA	NA	Neanuridae	0	0	possibly_threatened	possibly_threatened
Heteromurus nitidus	4	4	CR	CR B2a	4	4	CR	CR B2a	NA	NA	NA	NA	NA	NA	Entomobryidae	0	0	possibly_threatened	possibly_threatened
Sisyrinchium minus	12631153	200	LC or NT	LC or NT B1a+B2a	12503945	144	LC or NT	LC or NT B1a+B2a	NA	NA	NA	NA	NA	NA	Iridaceae	-1.0070972934933178	-28.000000000000004	not_threatened	not_threatened
Friesea cera	4	4	CR	CR B2a	4	4	CR	CR B2a	NA	NA	NA	NA	NA	NA	Neanuridae	0	0	possibly_threatened	possibly_threatened
Friesea afurcata	4	4	CR	CR B2a	4	4	CR	CR B2a	NA	NA	NA	NA	NA	NA	Neanuridae	0	0	possibly_threatened	possibly_threatened
Orchesella bulba	53615	12	EN	EN B2a	53615	12	EN	EN B2a	NA	NA	NA	NA	NA	NA	Entomobryidae	0	0	possibly_threatened	possibly_threatened
Friesea albithorax	4	4	CR	CR B2a	4	4	CR	CR B2a	NA	NA	NA	NA	NA	NA	Neanuridae	0	0	possibly_threatened	possibly_threatened
Sisyrinchium bermudiana	1141141	16	EN	EN B2a	8	8	EN	EN B2a	NA	NA	NA	NA	NA	NA	Iridaceae	-99.99929894728172	-50	possibly_threatened	possibly_threatened
Lepidocyrtus lignorum	13901	12	EN	EN B2a	13901	12	EN	EN B2a	NA	NA	NA	NA	NA	NA	Entomobryidae	0	0	possibly_threatened	possibly_threatened
Oocephalus hagei	37668	76	LC or NT	LC or NT B1a+B2a	37668	76	LC or NT	LC or NT B1a+B2a	NA	NA	NA	NA	NA	NA	Oocephalus	0	0	not_threatened	not_threatened
Lepidocyrtus usitatus	4	4	CR	CR B2a	4	4	CR	CR B2a	NA	NA	NA	NA	NA	NA	Entomobryidae	0	0	possibly_threatened	possibly_threatened
Orchesella zebra	8	8	EN	EN B2a	4	4	CR	CR B2a	NA	NA	NA	NA	NA	NA	Entomobryidae	-50	-50	possibly_threatened	possibly_threatened
Orchesella carneiceps	4	4	CR	CR B2a	NA	NA	NA	NA	NA	NA	NA	NA	NA	NA	Entomobryidae	NA	NA	possibly_threatened	NA
Orchesella folsomi	4	4	CR	CR B2a	4	4	CR	CR B2a	NA	NA	NA	NA	NA	NA	Entomobryidae	0	0	possibly_threatened	possibly_threatened
Oocephalus lacunosus	475022	68	LC or NT	LC or NT B1a+B2a	430452	60	LC or NT	LC or NT B1a+B2a	NA	NA	NA	NA	NA	NA	Oocephalus	-9.382723326498562	-11.76470588235294	not_threatened	not_threatened
Sisyrinchium pachyrhizum	4208380	288	LC or NT	LC or NT B1a+B2a	3142636	272	LC or NT	LC or NT B1a+B2a	NA	NA	NA	NA	NA	NA	Iridaceae	-25.32432907674687	-5.555555555555555	not_threatened	not_threatened
Crocosmia paniculata	4	4	CR	CR B2a	4	4	CR	CR B2a	NA	NA	NA	NA	NA	NA	Iridaceae	0	0	possibly_threatened	possibly_threatened
Oocephalus argyrophyllus	80900	108	LC or NT	LC or NT B1a+B2a	80900	108	LC or NT	LC or NT B1a+B2a	NA	NA	NA	NA	NA	NA	Oocephalus	0	0	not_threatened	not_threatened
Cypella unguiculata	120746	60	LC or NT	LC or NT B1a+B2a	120746	60	LC or NT	LC or NT B1a+B2a	NA	NA	NA	NA	NA	NA	Iridaceae	0	0	not_threatened	not_threatened
Entomobrya triangularis	215064	32	VU	VU B2a	215064	28	VU	VU B2a	NA	NA	NA	NA	NA	NA	Entomobryidae	0	-12.5	possibly_threatened	possibly_threatened
Entomobrya suzannae	4	4	CR	CR B2a	4	4	CR	CR B2a	NA	NA	NA	NA	NA	NA	Entomobryidae	0	0	possibly_threatened	possibly_threatened
Sinella caeca	4	4	CR	CR B2a	4	4	CR	CR B2a	NA	NA	NA	NA	NA	NA	Entomobryidae	0	0	possibly_threatened	possibly_threatened
Entomobrya sinelloides	4	4	CR	CR B2a	NA	NA	NA	NA	NA	NA	NA	NA	NA	NA	Entomobryidae	NA	NA	possibly_threatened	NA
Oocephalus oppositiflorus	1936640	316	LC or NT	LC or NT B1a+B2a	1644418	280	LC or NT	LC or NT B1a+B2a	NA	NA	NA	NA	NA	NA	Oocephalus	-15.089123430270984	-11.39240506329114	not_threatened	not_threatened
Sisyrinchium pruinosum	903583	288	LC or NT	LC or NT B1a+B2a	107937	132	LC or NT	LC or NT B1a+B2a	NA	NA	NA	NA	NA	NA	Iridaceae	-88.05455613928106	-54.166666666666664	not_threatened	not_threatened
Oocephalus crassifolius	918787	216	LC or NT	LC or NT B1a+B2a	85724	216	LC or NT	LC or NT B1a+B2a	NA	NA	NA	NA	NA	NA	Oocephalus	-90.669872342556	0	not_threatened	not_threatened
Oocephalus pauciflorus	1969	72	VU	VU B1a+B2a	1969	72	VU	VU B1a+B2a	NA	NA	NA	NA	NA	NA	Oocephalus	0	0	possibly_threatened	possibly_threatened
Gaylussacia dumosa	712842	536	LC or NT	LC or NT B1a+B2a	699388	464	LC or NT	LC or NT B1a+B2a	NA	NA	NA	NA	NA	NA	Gaylussacia	-1.887374761868689	-13.432835820895523	not_threatened	not_threatened
Clelia plumbea	11563629	48	LC or NT	LC or NT B1a+B2a	3217217	32	VU	VU B2a	NA	NA	NA	NA	NA	NA	Dipsadidae	-72.17813715746155	-33.33333333333333	not_threatened	possibly_threatened
Oocephalus halimifolius	96474	100	LC or NT	LC or NT B1a+B2a	13917	100	LC or NT	LC or NT B1a+B2a	NA	NA	NA	NA	NA	NA	Oocephalus	-85.57435163878351	0	not_threatened	not_threatened
Tillandsia hirta	152668	24	EN	EN B2a	152668	24	EN	EN B2a	NA	NA	NA	NA	NA	NA	Tillandsia	0	0	possibly_threatened	possibly_threatened
Oocephalus silvinae	54232	64	VU	VU B2a	54232	64	VU	VU B2a	NA	NA	NA	NA	NA	NA	Oocephalus	0	0	possibly_threatened	possibly_threatened
Helicops polylepis	3930566	68	LC or NT	LC or NT B1a+B2a	2995883	52	LC or NT	LC or NT B1a+B2a	2019	LC	NA	Stable	NA	NA	Dipsadidae	-23.77985765917682	-23.52941176470588	not_threatened	not_threatened
Oocephalus petraeus	112467	20	EN	EN B2a	45078	12	EN	EN B2a	NA	NA	NA	NA	NA	NA	Oocephalus	-59.91890954680039	-40	possibly_threatened	possibly_threatened
Calamodontophis paucidens	625	16	EN	EN B1a+B2a	625	16	EN	EN B1a+B2a	2000	VU	B1+2c	Decreasing	NA	NA	Dipsadidae	0	0	possibly_threatened	possibly_threatened
Tillandsia australis	1036189	76	LC or NT	LC or NT B1a+B2a	472010	60	LC or NT	LC or NT B1a+B2a	NA	NA	NA	NA	NA	NA	Tillandsia	-54.44749944266925	-21.052631578947366	not_threatened	not_threatened
Phalotris labiomaculatus	4	4	CR	CR B2a	4	4	CR	CR B2a	2019	LC	NA	Unknown	NA	43122	Dipsadidae	0	0	possibly_threatened	possibly_threatened
Tillandsia caliginosa	148975	32	VU	VU B2a	148975	32	VU	VU B2a	NA	NA	NA	NA	NA	NA	Tillandsia	0	0	possibly_threatened	possibly_threatened
Oocephalus lythroides	189269	168	LC or NT	LC or NT B1a+B2a	189269	104	LC or NT	LC or NT B1a+B2a	NA	NA	NA	NA	NA	NA	Oocephalus	0	-38.095238095238095	not_threatened	not_threatened
Xenopholis undulatus	245054	20	EN	EN B2a	245054	20	EN	EN B2a	NA	NA	NA	NA	NA	NA	Dipsadidae	0	0	possibly_threatened	possibly_threatened
Tillandsia sphaerocephala	195709	60	LC or NT	LC or NT B1a+B2a	74069	40	VU	VU B2a	NA	NA	NA	NA	NA	NA	Tillandsia	-62.153503415785686	-33.33333333333333	not_threatened	possibly_threatened
Oocephalus grazielae	17404	172	LC or NT	LC or NT B1a+B2a	17404	104	LC or NT	LC or NT B1a+B2a	NA	NA	NA	NA	NA	NA	Oocephalus	0	-39.53488372093023	not_threatened	not_threatened
Phalotris tricolor	2731233	64	LC or NT	LC or NT B1a+B2a	86630	16	EN	EN B2a	2016	LC	NA	Unknown	NA	NA	Dipsadidae	-96.82817247741221	-75	not_threatened	possibly_threatened
Tillandsia heubergeri	53757	20	EN	EN B2a	53757	20	EN	EN B2a	NA	NA	NA	NA	NA	NA	Tillandsia	0	0	possibly_threatened	possibly_threatened
Oocephalus foliosus	88384	72	LC or NT	LC or NT B1a+B2a	88374	56	LC or NT	LC or NT B1a+B2a	NA	NA	NA	NA	NA	NA	Oocephalus	-0.011314265025343953	-22.22222222222222	not_threatened	not_threatened
Sisyrinchium fuscatum	6928198	72	LC or NT	LC or NT B1a+B2a	658937	40	VU	VU B2a	NA	NA	NA	NA	NA	NA	Iridaceae	-90.48905646172352	-44.44444444444444	not_threatened	possibly_threatened
Coronelaps lepidus	71	8	EN	EN B1a+B2a	4	4	CR	CR B2a	2019	LC	NA	Unknown	NA	785243	Dipsadidae	-94.36619718309859	-50	possibly_threatened	possibly_threatened
Sisyrinchium sectiandrum	236	16	EN	EN B1a+B2a	236	16	EN	EN B1a+B2a	NA	NA	NA	NA	NA	NA	Iridaceae	0	0	possibly_threatened	possibly_threatened
Oocephalus nubicola	60962	92	LC or NT	LC or NT B1a+B2a	60962	92	LC or NT	LC or NT B1a+B2a	NA	NA	NA	NA	NA	NA	Oocephalus	0	0	not_threatened	not_threatened
Sisyrinchium diversicarpum	4	4	CR	CR B2a	4	4	CR	CR B2a	NA	NA	NA	NA	NA	NA	Iridaceae	0	0	possibly_threatened	possibly_threatened
Thamnodynastes lanei	110785	24	EN	EN B2a	110778	20	EN	EN B2a	NA	NA	NA	NA	NA	NA	Dipsadidae	-0.0063185449293676945	-16.666666666666664	possibly_threatened	possibly_threatened
Tillandsia andreana	271394	24	EN	EN B2a	67318	16	EN	EN B2a	NA	NA	NA	NA	NA	NA	Tillandsia	-75.19547226541485	-33.33333333333333	possibly_threatened	possibly_threatened
Apostolepis goiasensis	4	4	CR	CR B2a	NA	NA	NA	NA	2010	DD	NA	Unknown	NA	NA	Dipsadidae	NA	NA	possibly_threatened	NA
Cypella altouruguaya	8	8	CR	CR B1a	8	8	CR	CR B1a	NA	NA	NA	NA	NA	NA	Iridaceae	0	0	possibly_threatened	possibly_threatened
Apostolepis intermedia	4	4	CR	CR B2a	4	4	CR	CR B2a	2019	LC	NA	Unknown	NA	NA	Dipsadidae	0	0	possibly_threatened	possibly_threatened
Tillandsia elusiva	5716	36	EN	EN B2a	5716	36	EN	EN B2a	NA	NA	NA	NA	NA	NA	Tillandsia	0	0	possibly_threatened	possibly_threatened
Taeniophallus quadriocellatus	4	4	CR	CR B2a	4	4	CR	CR B2a	2019	LC	NA	Unknown	NA	265581	Dipsadidae	0	0	possibly_threatened	possibly_threatened
Echinanthera cephalomaculata	4	4	CR	CR B2a	4	4	CR	CR B2a	NA	NA	NA	NA	NA	NA	Dipsadidae	0	0	possibly_threatened	possibly_threatened
Cypella amplimaculata	114462	80	LC or NT	LC or NT B1a+B2a	114462	76	LC or NT	LC or NT B1a+B2a	NA	NA	NA	NA	NA	NA	Iridaceae	0	-5	not_threatened	not_threatened
Cypella rivularis	188	16	EN	EN B1a+B2a	188	16	EN	EN B1a+B2a	NA	NA	NA	NA	NA	NA	Iridaceae	0	0	possibly_threatened	possibly_threatened
Herbertia hauthalii	49133	60	LC or NT	LC or NT B1a+B2a	49133	60	LC or NT	LC or NT B1a+B2a	NA	NA	NA	NA	NA	NA	Iridaceae	0	0	not_threatened	not_threatened
Philodryas mattogrossensis	3436148	84	LC or NT	LC or NT B1a+B2a	2011829	68	LC or NT	LC or NT B1a+B2a	2019	LC	NA	Stable	NA	NA	Dipsadidae	-41.451037615376286	-19.047619047619047	not_threatened	not_threatened
Tillandsia seleriana	415194	364	LC or NT	LC or NT B1a+B2a	415172	332	LC or NT	LC or NT B1a+B2a	NA	NA	NA	NA	NA	NA	Tillandsia	-0.005298727823619801	-8.791208791208792	not_threatened	not_threatened
Sisyrinchium pampeanum	2989	20	EN	EN B1a+B2a	2989	20	EN	EN B1a+B2a	NA	NA	NA	NA	NA	NA	Iridaceae	0	0	possibly_threatened	possibly_threatened
Hesperoxiphion herrerae	11076	20	EN	EN B2a	503	16	EN	EN B1a+B2a	NA	NA	NA	NA	NA	NA	Iridaceae	-95.45864933188876	-20	possibly_threatened	possibly_threatened
Tillandsia parryi	192908	184	LC or NT	LC or NT B1a+B2a	190499	132	LC or NT	LC or NT B1a+B2a	NA	NA	NA	NA	NA	NA	Tillandsia	-1.248781802724615	-28.26086956521739	not_threatened	not_threatened
Gladiolus cardinalis	4	4	CR	CR B2a	NA	NA	NA	NA	NA	NA	NA	NA	NA	NA	Iridaceae	NA	NA	possibly_threatened	NA
Atractus major	1685743	192	LC or NT	LC or NT B1a+B2a	1507286	172	LC or NT	LC or NT B1a+B2a	2016	LC	NA	Stable	NA	NA	Dipsadidae	-10.586251878251904	-10.416666666666668	not_threatened	not_threatened
Sisyrinchium striatum	220568	48	LC or NT	LC or NT B1a+B2a	71300	32	VU	VU B2a	NA	NA	NA	NA	NA	NA	Iridaceae	-67.67436799535744	-33.33333333333333	not_threatened	possibly_threatened
Taeniophallus persimilis	13022	28	VU	VU B1a+B2a	13022	24	VU	VU B1a+B2a	NA	NA	NA	NA	NA	NA	Dipsadidae	0	-14.285714285714285	possibly_threatened	possibly_threatened
Oocephalus niveus	235831	28	EN	EN B2a	235831	28	EN	EN B2a	NA	NA	NA	NA	NA	NA	Oocephalus	0	0	possibly_threatened	possibly_threatened
Tillandsia xerographica	435276	48	LC or NT	LC or NT B1a+B2a	96513	36	VU	VU B2a	NA	NA	NA	NA	NA	NA	Tillandsia	-77.82717172552587	-25	not_threatened	possibly_threatened
Uromacerina ricardinii	41898	12	EN	EN B2a	8	8	EN	EN B2a	NA	NA	NA	NA	NA	NA	Dipsadidae	-99.9809060098334	-33.33333333333333	possibly_threatened	possibly_threatened
Oocephalus piranii	8	8	EN	EN B2a	8	8	EN	EN B2a	NA	NA	NA	NA	NA	NA	Oocephalus	0	0	possibly_threatened	possibly_threatened
Tillandsia tortilis	71578	60	LC or NT	LC or NT B1a+B2a	41345	52	LC or NT	LC or NT B1a+B2a	NA	NA	NA	NA	NA	NA	Tillandsia	-42.23783844197938	-13.333333333333334	not_threatened	not_threatened
Oocephalus ganevii	943	12	EN	EN B1a+B2a	943	12	EN	EN B1a+B2a	NA	NA	NA	NA	NA	NA	Oocephalus	0	0	possibly_threatened	possibly_threatened
Sisyrinchium novoleonense	8642	96	LC or NT	LC or NT B1a+B2a	8642	72	LC or NT	LC or NT B1a+B2a	NA	NA	NA	NA	NA	NA	Iridaceae	0	-25	not_threatened	not_threatened
Erythrolamprus frenatus	484534	32	VU	VU B2a	444389	28	VU	VU B2a	NA	NA	NA	NA	NA	NA	Dipsadidae	-8.285280289928053	-12.5	possibly_threatened	possibly_threatened
Crocus chrysanthus	4	4	CR	CR B2a	NA	NA	NA	NA	NA	NA	NA	NA	NA	NA	Iridaceae	NA	NA	possibly_threatened	NA
Tillandsia reversa	18224	20	EN	EN B2a	12822	12	EN	EN B2a	2019	EN	B1ab(iii)	Unknown	NA	1028.51	Tillandsia	-29.642230026338893	-40	possibly_threatened	possibly_threatened
Oocephalus tenuithyrsus	528	48	EN	EN B1a+B2a	528	48	EN	EN B1a+B2a	NA	NA	NA	NA	NA	NA	Oocephalus	0	0	possibly_threatened	possibly_threatened
Pseudotrimezia pumila	4	4	CR	CR B2a	4	4	CR	CR B2a	NA	NA	NA	NA	NA	NA	Iridaceae	0	0	possibly_threatened	possibly_threatened
Rhachidelus brazili	175047	24	VU	VU B2a	8	8	EN	EN B2a	2019	LC	NA	Unknown	NA	NA	Dipsadidae	-99.99542979885402	-66.66666666666666	possibly_threatened	possibly_threatened
Oocephalus rigens	4	4	CR	CR B2a	4	4	CR	CR B2a	NA	NA	NA	NA	NA	NA	Oocephalus	0	0	possibly_threatened	possibly_threatened
Helicops modestus	322593	80	LC or NT	LC or NT B1a+B2a	58792	28	VU	VU B2a	2019	LC	NA	Unknown	NA	740666	Dipsadidae	-81.7751780106822	-65	not_threatened	possibly_threatened
Sisyrinchium pringlei	336392	220	LC or NT	LC or NT B1a+B2a	319164	184	LC or NT	LC or NT B1a+B2a	NA	NA	NA	NA	NA	NA	Iridaceae	-5.12140597873909	-16.363636363636363	not_threatened	not_threatened
Tillandsia canescens	120153	40	VU	VU B2a	109104	32	VU	VU B2a	NA	NA	NA	NA	NA	NA	Tillandsia	-9.195775386382362	-20	possibly_threatened	possibly_threatened
Sisyrenchium graminifolium	4	4	CR	CR B2a	4	4	CR	CR B2a	NA	NA	NA	NA	NA	NA	Iridaceae	0	0	possibly_threatened	possibly_threatened
Tillandsia hotteana	86295	68	LC or NT	LC or NT B1a+B2a	44040	56	LC or NT	LC or NT B1a+B2a	NA	NA	NA	NA	NA	NA	Tillandsia	-48.96575699634973	-17.647058823529413	not_threatened	not_threatened
Geophis hoffmanni	257619	252	LC or NT	LC or NT B1a+B2a	253712	196	LC or NT	LC or NT B1a+B2a	2016	LC	NA	Stable	NA	NA	Dipsadidae	-1.516580686983491	-22.22222222222222	not_threatened	not_threatened
Sisyrinchium macrophyllum	330862	84	LC or NT	LC or NT B1a+B2a	278121	64	LC or NT	LC or NT B1a+B2a	NA	NA	NA	NA	NA	NA	Iridaceae	-15.940482739027148	-23.809523809523807	not_threatened	not_threatened
Tillandsia selleana	39010	36	VU	VU B2a	39010	36	VU	VU B2a	NA	NA	NA	NA	NA	NA	Tillandsia	0	0	possibly_threatened	possibly_threatened
Tillandsia polita	206870	48	VU	VU B2a	110619	36	VU	VU B2a	NA	NA	NA	NA	NA	NA	Tillandsia	-46.52728766858413	-25	possibly_threatened	possibly_threatened
Rhadinaea hesperia	522938	260	LC or NT	LC or NT B1a+B2a	522938	228	LC or NT	LC or NT B1a+B2a	2007	LC	NA	Stable	NA	NA	Dipsadidae	0	-12.307692307692308	not_threatened	not_threatened
Sisyrinchium sellowianum	301466	272	LC or NT	LC or NT B1a+B2a	249205	252	LC or NT	LC or NT B1a+B2a	NA	NA	NA	NA	NA	NA	Iridaceae	-17.335619937240022	-7.352941176470589	not_threatened	not_threatened
Pilosocereus leucocephalus	2102637	696	LC or NT	LC or NT B1a+B2a	1628763	576	LC or NT	LC or NT B1a+B2a	2017	LC	NA	Decreasing	NA	NA	Pilosocereus	-22.537128377366137	-17.24137931034483	not_threatened	not_threatened
Sisyrinchium soboliferum	477879	44	LC or NT	LC or NT B1a+B2a	477879	44	LC or NT	LC or NT B1a+B2a	NA	NA	NA	NA	NA	NA	Iridaceae	0	0	not_threatened	not_threatened
Tillandsia arhiza	1079089	28	VU	VU B2a	658358	24	EN	EN B2a	NA	NA	NA	NA	NA	NA	Tillandsia	-38.989462407642	-14.285714285714285	possibly_threatened	possibly_threatened
Pseudotrimezia striata	33	16	EN	EN B1a+B2a	33	16	EN	EN B1a+B2a	NA	NA	NA	NA	NA	NA	Iridaceae	0	0	possibly_threatened	possibly_threatened
Sisyrinchium longispathum	31063	116	LC or NT	LC or NT B1a+B2a	31063	108	LC or NT	LC or NT B1a+B2a	NA	NA	NA	NA	NA	NA	Iridaceae	0	-6.896551724137931	not_threatened	not_threatened
Tillandsia buseri	1431700	184	LC or NT	LC or NT B1a+B2a	1431700	180	LC or NT	LC or NT B1a+B2a	NA	NA	NA	NA	NA	NA	Tillandsia	0	-2.1739130434782608	not_threatened	not_threatened
Tillandsia gruberi	4	4	CR	CR B2a	4	4	CR	CR B2a	NA	NA	NA	NA	NA	NA	Tillandsia	0	0	possibly_threatened	possibly_threatened
Orthrosanthus acorifolius	213298	60	LC or NT	LC or NT B1a+B2a	213298	60	LC or NT	LC or NT B1a+B2a	NA	NA	NA	NA	NA	NA	Iridaceae	0	0	not_threatened	not_threatened
Tillandsia breviturneri	4	4	CR	CR B2a	4	4	CR	CR B2a	2019	EN	B1ab(iii)	Unknown	NA	3409.38	Tillandsia	0	0	possibly_threatened	possibly_threatened
Pilosocereus chrysacanthus	369931	428	LC or NT	LC or NT B1a+B2a	318851	340	LC or NT	LC or NT B1a+B2a	2017	LC	NA	Stable	NA	NA	Pilosocereus	-13.807980407157011	-20.5607476635514	not_threatened	not_threatened
Tigridia oaxacana	122446	20	EN	EN B2a	15928	16	EN	EN B2a	NA	NA	NA	NA	NA	NA	Iridaceae	-86.99181680087548	-20	possibly_threatened	possibly_threatened
Pilosocereus aurisetus	41522	140	LC or NT	LC or NT B1a+B2a	41522	140	LC or NT	LC or NT B1a+B2a	2017	LC	NA	Stable	NA	NA	Pilosocereus	0	0	not_threatened	not_threatened
Tillandsia carlsoniae	280011	88	LC or NT	LC or NT B1a+B2a	64006	72	LC or NT	LC or NT B1a+B2a	NA	NA	NA	NA	NA	NA	Tillandsia	-77.14161229380274	-18.181818181818183	not_threatened	not_threatened
Sisyrinchium chiricanum	327123	108	LC or NT	LC or NT B1a+B2a	322537	104	LC or NT	LC or NT B1a+B2a	NA	NA	NA	NA	NA	NA	Iridaceae	-1.4019191557915525	-3.7037037037037033	not_threatened	not_threatened
Pilosocereus vilaboensis	76847	20	EN	EN B2a	76847	20	EN	EN B2a	2017	LC	NA	Stable	NA	NA	Pilosocereus	0	0	possibly_threatened	possibly_threatened
Uromacer catesbyi	106518	716	LC or NT	LC or NT B1a+B2a	103469	552	LC or NT	LC or NT B1a+B2a	2016	LC	NA	Unknown	NA	NA	Dipsadidae	-2.862427007641901	-22.905027932960895	not_threatened	not_threatened
Tillandsia oaxacana	174036	64	LC or NT	LC or NT B1a+B2a	72481	44	LC or NT	LC or NT B1a+B2a	NA	NA	NA	NA	NA	NA	Tillandsia	-58.35286952124847	-31.25	not_threatened	not_threatened
Erythrolamprus festae	71605	36	VU	VU B2a	71605	32	VU	VU B2a	2016	LC	NA	Unknown	NA	117158	Dipsadidae	0	-11.11111111111111	possibly_threatened	possibly_threatened
Pilosocereus fulvilanatus	52319	96	LC or NT	LC or NT B1a+B2a	52319	96	LC or NT	LC or NT B1a+B2a	2017	NT	NA	Stable	NA	NA	Pilosocereus	0	0	not_threatened	not_threatened
Sisyrinchium caespitificum	888651	24	VU	VU B2a	888651	24	VU	VU B2a	NA	NA	NA	NA	NA	NA	Iridaceae	0	0	possibly_threatened	possibly_threatened
Dipsas andiana	19602	44	VU	VU B1a+B2a	17324	40	VU	VU B1a+B2a	2017	NT	NA	Unknown	NA	46958.86	Dipsadidae	-11.621263136414651	-9.090909090909092	possibly_threatened	possibly_threatened
Sisyrinchium megapotamicum	770788	140	LC or NT	LC or NT B1a+B2a	770788	128	LC or NT	LC or NT B1a+B2a	NA	NA	NA	NA	NA	NA	Iridaceae	0	-8.571428571428571	not_threatened	not_threatened
Pseudoleptodeira latifasciata	179131	132	LC or NT	LC or NT B1a+B2a	97241	120	LC or NT	LC or NT B1a+B2a	2007	LC	NA	Stable	NA	NA	Dipsadidae	-45.715147015312816	-9.090909090909092	not_threatened	not_threatened
Sisyrinchium fasciculatum	1458354	72	LC or NT	LC or NT B1a+B2a	1127806	60	LC or NT	LC or NT B1a+B2a	NA	NA	NA	NA	NA	NA	Iridaceae	-22.665827364275064	-16.666666666666664	not_threatened	not_threatened
Geophis anocularis	98	16	EN	EN B1a+B2a	98	16	EN	EN B1a+B2a	2007	LC	NA	Stable	NA	NA	Dipsadidae	0	0	possibly_threatened	possibly_threatened
Dipsas trinitatis	1527	28	EN	EN B1a+B2a	532	24	EN	EN B1a+B2a	2016	LC	NA	Unknown	NA	3700	Dipsadidae	-65.16044531761625	-14.285714285714285	possibly_threatened	possibly_threatened
Coniophanes michoacanensis	4	4	CR	CR B2a	4	4	CR	CR B2a	NA	NA	NA	NA	NA	NA	Dipsadidae	0	0	possibly_threatened	possibly_threatened
Pilosocereus gounellei	1682869	556	LC or NT	LC or NT B1a+B2a	799750	524	LC or NT	LC or NT B1a+B2a	2017	LC	NA	Increasing	NA	NA	Pilosocereus	-52.47699018759035	-5.755395683453238	not_threatened	not_threatened
Sisyrinchium minutiflorum	2043273	132	LC or NT	LC or NT B1a+B2a	1952949	124	LC or NT	LC or NT B1a+B2a	NA	NA	NA	NA	NA	NA	Iridaceae	-4.4205546689062105	-6.0606060606060606	not_threatened	not_threatened
Pilosocereus quadricentralis	55547	68	LC or NT	LC or NT B1a+B2a	55547	64	LC or NT	LC or NT B1a+B2a	2013	EN	B1ab(iii); D	Stable	NA	100-4999	Pilosocereus	0	-5.88235294117647	not_threatened	not_threatened
Erythrolamprus viridis	446771	32	VU	VU B2a	210064	20	EN	EN B2a	2019	LC	NA	Unknown	NA	961165	Dipsadidae	-52.981728894668635	-37.5	possibly_threatened	possibly_threatened
Sisyrinchium macranthum	23434	16	EN	EN B2a	17037	12	EN	EN B2a	NA	NA	NA	NA	NA	NA	Iridaceae	-27.297943159511824	-25	possibly_threatened	possibly_threatened
Geophis talamancae	382	16	EN	EN B1a+B2a	382	16	EN	EN B1a+B2a	2013	EN	B1ab(iii)	Unknown	NA	NA	Dipsadidae	0	0	possibly_threatened	possibly_threatened
Sisyrinchium unguiculatum	128385	104	LC or NT	LC or NT B1a+B2a	128385	96	LC or NT	LC or NT B1a+B2a	NA	NA	NA	NA	NA	NA	Iridaceae	0	-7.6923076923076925	not_threatened	not_threatened
Trimetopon slevini	2973	20	EN	EN B1a+B2a	2881	16	EN	EN B1a+B2a	2014	LC	NA	Unknown	NA	NA	Dipsadidae	-3.094517322569795	-20	possibly_threatened	possibly_threatened
Iris unguicularis	4	4	CR	CR B2a	4	4	CR	CR B2a	NA	NA	NA	NA	NA	NA	Iridaceae	0	0	possibly_threatened	possibly_threatened
Ninia psephota	14135	84	LC or NT	LC or NT B1a+B2a	7037	68	LC or NT	LC or NT B1a+B2a	2014	LC	NA	Stable	NA	NA	Dipsadidae	-50.21577644145737	-19.047619047619047	not_threatened	not_threatened
Calydorea pallens	144148	60	LC or NT	LC or NT B1a+B2a	85339	52	LC or NT	LC or NT B1a+B2a	NA	NA	NA	NA	NA	NA	Iridaceae	-40.79765241279796	-13.333333333333334	not_threatened	not_threatened
Geophis godmani	2978	32	VU	VU B1a+B2a	2978	32	VU	VU B1a+B2a	2013	LC	NA	Stable	NA	NA	Dipsadidae	0	0	possibly_threatened	possibly_threatened
Pilosocereus catingicola	1772383	512	LC or NT	LC or NT B1a+B2a	1771897	468	LC or NT	LC or NT B1a+B2a	2017	LC	NA	Stable	NA	NA	Pilosocereus	-0.027420709857858036	-8.59375	not_threatened	not_threatened
Mastigostyla spathacea	55569	28	VU	VU B2a	55569	28	VU	VU B2a	NA	NA	NA	NA	NA	NA	Iridaceae	0	0	possibly_threatened	possibly_threatened
Tillandsia langlasseana	1057592	28	VU	VU B2a	449486	20	EN	EN B2a	NA	NA	NA	NA	NA	NA	Tillandsia	-57.49911118843561	-28.57142857142857	possibly_threatened	possibly_threatened
Tillandsia borealis	12	12	CR	CR B1a+B2a	12	12	CR	CR B1a+B2a	NA	NA	NA	NA	NA	NA	Tillandsia	0	0	possibly_threatened	possibly_threatened
Pilosocereus tuberculatus	153417	196	LC or NT	LC or NT B1a+B2a	153417	196	LC or NT	LC or NT B1a+B2a	2017	LC	NA	Decreasing	NA	NA	Pilosocereus	0	0	not_threatened	not_threatened
Tillandsia oerstediana	128541	48	VU	VU B2a	102380	44	VU	VU B2a	NA	NA	NA	NA	NA	NA	Tillandsia	-20.352261146249056	-8.333333333333332	possibly_threatened	possibly_threatened
Phalotris bilineatus	1722515	100	LC or NT	LC or NT B1a+B2a	1182804	68	LC or NT	LC or NT B1a+B2a	2019	LC	NA	Unknown	NA	NA	Dipsadidae	-31.332731500161103	-32	not_threatened	not_threatened
Pilosocereus pentaedrophorus	469133	188	LC or NT	LC or NT B1a+B2a	469133	180	LC or NT	LC or NT B1a+B2a	2017	LC	NA	Decreasing	NA	NA	Pilosocereus	0	-4.25531914893617	not_threatened	not_threatened
Tillandsia karwinskyana	115741	64	LC or NT	LC or NT B1a+B2a	105420	40	VU	VU B2a	NA	NA	NA	NA	NA	NA	Tillandsia	-8.917324025194183	-37.5	not_threatened	possibly_threatened
Tillandsia nolleriana	71978	52	VU	VU B2a	62260	24	VU	VU B2a	NA	NA	NA	NA	NA	NA	Tillandsia	-13.501347633999277	-53.84615384615385	possibly_threatened	possibly_threatened
Gaylussacia brasiliensis	5622790	2244	LC or NT	LC or NT B1a+B2a	4496887	2064	LC or NT	LC or NT B1a+B2a	2019	LC	NA	Stable	2192	4358953.82	Gaylussacia	-20.023920509213397	-8.0213903743315509	not_threatened	not_threatened
Leptodeira punctata	58354	704	LC or NT	LC or NT B1a+B2a	57860	676	LC or NT	LC or NT B1a+B2a	2007	LC	NA	Unknown	NA	NA	Dipsadidae	-0.8465572197278679	-3.977272727272727	not_threatened	not_threatened
Tillandsia concolor	284977	396	LC or NT	LC or NT B1a+B2a	275506	352	LC or NT	LC or NT B1a+B2a	NA	NA	NA	NA	NA	NA	Tillandsia	-3.323426101053769	-11.11111111111111	not_threatened	not_threatened
Gladiolus italicus	8967290	36	VU	VU B2a	50780	28	VU	VU B2a	2013	LC	NA	Stable	NA	NA	Iridaceae	-99.43371966335425	-22.22222222222222	possibly_threatened	possibly_threatened
Atractus paucidens	31485	32	VU	VU B2a	8453	28	VU	VU B1a+B2a	2017	VU	B1ab(iii)	Decreasing	NA	19999	Dipsadidae	-73.15229474352867	-12.5	possibly_threatened	possibly_threatened
Tillandsia ignesiae	203178	80	LC or NT	LC or NT B1a+B2a	33971	56	VU	VU B2a	NA	NA	NA	NA	NA	NA	Tillandsia	-83.28017797202453	-30	not_threatened	possibly_threatened
Helicops boitata	4	4	CR	CR B2a	4	4	CR	CR B2a	NA	NA	NA	NA	NA	NA	Dipsadidae	0	0	possibly_threatened	possibly_threatened
Tillandsia bochilensis	4	4	CR	CR B2a	4	4	CR	CR B2a	NA	NA	NA	NA	NA	NA	Tillandsia	0	0	possibly_threatened	possibly_threatened
Gaylussacia pseudogaultheria	1472743	264	LC or NT	LC or NT B1a+B2a	1453770	216	LC or NT	LC or NT B1a+B2a	NA	NA	NA	NA	NA	NA	Gaylussacia	-1.2882763659375736	-18.181818181818183	not_threatened	not_threatened
Diaphorolepis wagneri	239715	52	LC or NT	LC or NT B1a+B2a	239715	48	LC or NT	LC or NT B1a+B2a	2017	LC	NA	Unknown	NA	NA	Dipsadidae	0	-7.6923076923076925	not_threatened	not_threatened
Tillandsia lepidosepala	232609	188	LC or NT	LC or NT B1a+B2a	232609	176	LC or NT	LC or NT B1a+B2a	NA	NA	NA	NA	NA	NA	Tillandsia	0	-6.382978723404255	not_threatened	not_threatened
Gaylussacia nana	271911	172	LC or NT	LC or NT B1a+B2a	254312	164	LC or NT	LC or NT B1a+B2a	NA	NA	NA	NA	NA	NA	Gaylussacia	-6.472338375424312	-4.651162790697675	not_threatened	not_threatened
Tillandsia mitlaensis	167	16	EN	EN B1a+B2a	8	8	EN	EN B2a	NA	NA	NA	NA	NA	NA	Tillandsia	-95.20958083832335	-50	possibly_threatened	possibly_threatened
Phimophis guianensis	1484690	220	LC or NT	LC or NT B1a+B2a	1484690	168	LC or NT	LC or NT B1a+B2a	2019	LC	NA	Stable	NA	NA	Dipsadidae	0	-23.636363636363637	not_threatened	not_threatened
Tillandsia quaquaflorifera	49769	20	EN	EN B2a	49769	20	EN	EN B2a	NA	NA	NA	NA	NA	NA	Tillandsia	0	0	possibly_threatened	possibly_threatened
Gaylussacia retusa	923904	96	LC or NT	LC or NT B1a+B2a	782995	88	LC or NT	LC or NT B1a+B2a	NA	NA	NA	NA	NA	NA	Gaylussacia	-15.251476343862565	-8.333333333333332	not_threatened	not_threatened
Tillandsia magnispica	4	4	CR	CR B2a	4	4	CR	CR B2a	NA	NA	NA	NA	NA	NA	Tillandsia	0	0	possibly_threatened	possibly_threatened
Tillandsia kalmbacheri	30849	20	EN	EN B2a	30849	20	EN	EN B2a	NA	NA	NA	NA	NA	NA	Tillandsia	0	0	possibly_threatened	possibly_threatened
Amastridium veliferum	1070293	180	LC or NT	LC or NT B1a+B2a	1070293	144	LC or NT	LC or NT B1a+B2a	2013	LC	NA	Stable	NA	NA	Dipsadidae	0	-20	not_threatened	not_threatened
Pilosocereus pachycladus	5259504	464	LC or NT	LC or NT B1a+B2a	5252179	444	LC or NT	LC or NT B1a+B2a	2017	LC	NA	Decreasing	NA	NA	Pilosocereus	-0.13927168797666092	-4.310344827586207	not_threatened	not_threatened
Tillandsia pallescens	10342	12	EN	EN B2a	4	4	CR	CR B2a	2019	VU	B1ab(iii)	Unknown	NA	5730.53	Tillandsia	-99.96132276155483	-66.66666666666666	possibly_threatened	possibly_threatened
Hypsiglena unaocularus	16	16	CR	CR B1a+B2a	16	16	CR	CR B1a+B2a	NA	NA	NA	NA	NA	NA	Dipsadidae	0	0	possibly_threatened	possibly_threatened
Hypsiglena catalinae	16	16	CR	CR B1a+B2a	16	16	CR	CR B1a+B2a	NA	NA	NA	NA	NA	NA	Dipsadidae	0	0	possibly_threatened	possibly_threatened
Gaylussacia virgata	720631	392	LC or NT	LC or NT B1a+B2a	616392	392	LC or NT	LC or NT B1a+B2a	NA	NA	NA	NA	NA	NA	Gaylussacia	-14.464961956951615	0	not_threatened	not_threatened
Pilosocereus purpusii	504447	256	LC or NT	LC or NT B1a+B2a	504447	224	LC or NT	LC or NT B1a+B2a	2017	LC	NA	Decreasing	NA	NA	Pilosocereus	0	-12.5	not_threatened	not_threatened
Crocosmia aurea	6797860	24	VU	VU B2a	8	8	EN	EN B2a	NA	NA	NA	NA	NA	NA	Iridaceae	-99.9998823159053	-66.66666666666666	possibly_threatened	possibly_threatened
Dipsas temporalis	120034	40	VU	VU B2a	109857	36	VU	VU B2a	2015	LC	NA	Unknown	NA	NA	Dipsadidae	-8.478431111185165	-10	possibly_threatened	possibly_threatened
Tillandsia polystachya	2346518	132	LC or NT	LC or NT B1a+B2a	1177703	124	LC or NT	LC or NT B1a+B2a	NA	NA	NA	NA	NA	NA	Tillandsia	-49.81061300190325	-6.0606060606060606	not_threatened	not_threatened
Geophis juarezi	8	8	EN	EN B2a	4	4	CR	CR B2a	2007	DD	NA	Unknown	NA	NA	Dipsadidae	-50	-50	possibly_threatened	possibly_threatened
Gaylussacia jordanensis	120693	28	EN	EN B2a	14862	20	EN	EN B2a	NA	NA	NA	NA	NA	NA	Gaylussacia	-87.68611269916234	-28.57142857142857	possibly_threatened	possibly_threatened
Mastigostyla cabrerae	12327	32	VU	VU B1a+B2a	12327	32	VU	VU B1a+B2a	NA	NA	NA	NA	NA	NA	Iridaceae	0	0	possibly_threatened	possibly_threatened
Hypsiglena tanzeri	9828	24	VU	VU B1a+B2a	9777	24	VU	VU B1a+B2a	2007	DD	NA	Unknown	NA	NA	Dipsadidae	-0.5189255189255189	0	possibly_threatened	possibly_threatened
Pilosocereus arrabidae	230607	184	LC or NT	LC or NT B1a+B2a	90584	164	LC or NT	LC or NT B1a+B2a	2017	NT	NA	Stable	NA	NA	Pilosocereus	-60.71931901460059	-10.869565217391305	not_threatened	not_threatened
Tillandsia orbicularis	311811	96	LC or NT	LC or NT B1a+B2a	114674	92	LC or NT	LC or NT B1a+B2a	NA	NA	NA	NA	NA	NA	Tillandsia	-63.223234587618784	-4.166666666666666	not_threatened	not_threatened
Gaylussacia rhododendron	538999	44	VU	VU B2a	538999	40	VU	VU B2a	NA	NA	NA	NA	NA	NA	Gaylussacia	0	-9.090909090909092	possibly_threatened	possibly_threatened
Gladiolus tristis	1749	12	EN	EN B1a+B2a	NA	NA	NA	NA	NA	NA	NA	NA	NA	NA	Iridaceae	NA	NA	possibly_threatened	NA
Tillandsia stipitata	28409	20	EN	EN B2a	28409	20	EN	EN B2a	2019	LC	NA	Unknown	NA	121252	Tillandsia	0	0	possibly_threatened	possibly_threatened
Geophis carinosus	88138	96	LC or NT	LC or NT B1a+B2a	88138	88	LC or NT	LC or NT B1a+B2a	2013	LC	NA	Stable	NA	NA	Dipsadidae	0	-8.333333333333332	not_threatened	not_threatened
Sisyrinchium biflorum	17180	12	EN	EN B2a	8	8	EN	EN B2a	NA	NA	NA	NA	NA	NA	Iridaceae	-99.953434225844	-33.33333333333333	possibly_threatened	possibly_threatened
Tillandsia werdermannii	149263	56	VU	VU B2a	1535	36	VU	VU B1a+B2a	NA	NA	NA	NA	NA	NA	Tillandsia	-98.97161386277912	-35.714285714285715	possibly_threatened	possibly_threatened
Sibon lamari	33303	16	EN	EN B2a	33303	16	EN	EN B2a	2014	EN	B1ab(iii)	Decreasing	NA	NA	Dipsadidae	0	0	possibly_threatened	possibly_threatened
Ennealophus fimbriatus	13522	52	LC or NT	LC or NT B1a+B2a	13522	52	LC or NT	LC or NT B1a+B2a	NA	NA	NA	NA	NA	NA	Iridaceae	0	0	not_threatened	not_threatened
Geophis occabus	4	4	CR	CR B2a	4	4	CR	CR B2a	NA	NA	NA	NA	NA	NA	Dipsadidae	0	0	possibly_threatened	possibly_threatened
Tillandsia caloura	317	12	EN	EN B1a+B2a	317	12	EN	EN B1a+B2a	2019	LC	NA	Unknown	NA	451.21	Tillandsia	0	0	possibly_threatened	possibly_threatened
Cypella oreophila	42895	24	EN	EN B2a	42895	24	EN	EN B2a	NA	NA	NA	NA	NA	NA	Iridaceae	0	0	possibly_threatened	possibly_threatened
Tillandsia sigmoidea	4	4	CR	CR B2a	4	4	CR	CR B2a	2019	EN	B1ab(iii)	Unknown	NA	1898.26	Tillandsia	0	0	possibly_threatened	possibly_threatened
Geophis latifrontalis	182400	148	LC or NT	LC or NT B1a+B2a	182400	124	LC or NT	LC or NT B1a+B2a	2007	DD	NA	Unknown	NA	NA	Dipsadidae	0	-16.216216216216218	not_threatened	not_threatened
Calydorea amabilis	83001	12	EN	EN B2a	83001	12	EN	EN B2a	NA	NA	NA	NA	NA	NA	Iridaceae	0	0	possibly_threatened	possibly_threatened
Pilosocereus royenii	2445354	448	LC or NT	LC or NT B1a+B2a	1641089	324	LC or NT	LC or NT B1a+B2a	2017	LC	NA	Decreasing	NA	NA	Pilosocereus	-32.88951211153886	-27.67857142857143	not_threatened	not_threatened
Tillandsia baliophylla	22394	52	VU	VU B2a	22394	52	VU	VU B2a	NA	NA	NA	NA	NA	NA	Tillandsia	0	0	possibly_threatened	possibly_threatened
Ennealophus simplex	31313	40	VU	VU B2a	31312	40	VU	VU B2a	NA	NA	NA	NA	NA	NA	Iridaceae	-0.0031935617794526237	0	possibly_threatened	possibly_threatened
Hypsiglena slevini	36331	116	LC or NT	LC or NT B1a+B2a	36331	112	LC or NT	LC or NT B1a+B2a	2016	LC	NA	Stable	NA	NA	Dipsadidae	0	-3.4482758620689653	not_threatened	not_threatened
Tillandsia moscosoi	241	20	EN	EN B1a+B2a	241	20	EN	EN B1a+B2a	NA	NA	NA	NA	NA	NA	Tillandsia	0	0	possibly_threatened	possibly_threatened
Pilosocereus polygonus	366857	52	LC or NT	LC or NT B1a+B2a	325301	36	VU	VU B2a	2017	LC	NA	Decreasing	NA	NA	Pilosocereus	-11.327574504507206	-30.76923076923077	not_threatened	possibly_threatened
Gaylussacia buxifolia	2223201	548	LC or NT	LC or NT B1a+B2a	2182593	448	LC or NT	LC or NT B1a+B2a	NA	NA	NA	NA	NA	NA	Gaylussacia	-1.8265554936328292	-18.248175182481752	not_threatened	not_threatened
Geophis turbidus	4	4	CR	CR B2a	4	4	CR	CR B2a	NA	NA	NA	NA	NA	NA	Dipsadidae	0	0	possibly_threatened	possibly_threatened
Sisyrinchium nanum	73383	20	EN	EN B2a	73383	20	EN	EN B2a	NA	NA	NA	NA	NA	NA	Iridaceae	0	0	possibly_threatened	possibly_threatened
Sibon noalamina	4	4	CR	CR B2a	4	4	CR	CR B2a	NA	NA	NA	NA	NA	NA	Dipsadidae	0	0	possibly_threatened	possibly_threatened
Tillandsia ariza-juliae	12	12	EN	EN B1a+B2a	12	12	EN	EN B1a+B2a	NA	NA	NA	NA	NA	NA	Tillandsia	0	0	possibly_threatened	possibly_threatened
Gaylussacia loxensis	78392	28	VU	VU B2a	78392	28	VU	VU B2a	NA	NA	NA	NA	NA	NA	Gaylussacia	0	0	possibly_threatened	possibly_threatened
Erythrolamprus problematicus	4	4	CR	CR B2a	4	4	CR	CR B2a	2015	DD	NA	Unknown	NA	NA	Dipsadidae	0	0	possibly_threatened	possibly_threatened
Sisyrinchium macrocarpum	91195	20	EN	EN B2a	91195	20	EN	EN B2a	NA	NA	NA	NA	NA	NA	Iridaceae	0	0	possibly_threatened	possibly_threatened
Philodryas georgeboulengeri	148426	48	LC or NT	LC or NT B1a+B2a	148426	48	LC or NT	LC or NT B1a+B2a	2016	LC	NA	Stable	NA	NA	Dipsadidae	0	0	not_threatened	not_threatened
Olsynium bodenbenderi	7258	20	EN	EN B2a	7215	20	EN	EN B2a	NA	NA	NA	NA	NA	NA	Iridaceae	-0.5924497106640948	0	possibly_threatened	possibly_threatened
Gaylussacia decipiens	894064	72	LC or NT	LC or NT B1a+B2a	38598	64	LC or NT	LC or NT B1a+B2a	NA	NA	NA	NA	NA	NA	Gaylussacia	-95.6828593926162	-11.11111111111111	not_threatened	not_threatened
Pilosocereus alensis	713092	312	LC or NT	LC or NT B1a+B2a	685575	256	LC or NT	LC or NT B1a+B2a	2017	LC	NA	Stable	NA	NA	Pilosocereus	-3.858828874815592	-17.94871794871795	not_threatened	not_threatened
Rhadinaea fulvivittis	123695	172	LC or NT	LC or NT B1a+B2a	123695	160	LC or NT	LC or NT B1a+B2a	2007	VU	B1ab(iii)	Decreasing	NA	NA	Dipsadidae	0	-6.976744186046512	not_threatened	not_threatened
Gaylussacia amoena	1061220	68	LC or NT	LC or NT B1a+B2a	205557	64	LC or NT	LC or NT B1a+B2a	NA	NA	NA	NA	NA	NA	Gaylussacia	-80.63012381975462	-5.88235294117647	not_threatened	not_threatened
Iris brevicaulis	363754	160	LC or NT	LC or NT B1a+B2a	251293	108	LC or NT	LC or NT B1a+B2a	2016	LC	NA	Unknown	NA	NA	Iridaceae	-30.9167734237974	-32.5	not_threatened	not_threatened
Pilosocereus ulei	94	28	EN	EN B1a+B2a	94	28	EN	EN B1a+B2a	2013	EN	B1ab(iii)	Decreasing	NA	200	Pilosocereus	0	0	possibly_threatened	possibly_threatened
Tillandsia kegeliana	2604561	72	LC or NT	LC or NT B1a+B2a	2604561	72	LC or NT	LC or NT B1a+B2a	NA	NA	NA	NA	NA	NA	Tillandsia	0	0	not_threatened	not_threatened
Atractus dunni	9915	16	EN	EN B2a	8	8	EN	EN B2a	2017	NT	NA	Decreasing	NA	8000	Dipsadidae	-99.91931417044881	-50	possibly_threatened	possibly_threatened
Tillandsia bergeri	4	4	CR	CR B2a	4	4	CR	CR B2a	NA	NA	NA	NA	NA	NA	Tillandsia	0	0	possibly_threatened	possibly_threatened
Sibon bevridgelyi	8	8	EN	EN B2a	8	8	EN	EN B2a	NA	NA	NA	NA	NA	NA	Dipsadidae	0	0	possibly_threatened	possibly_threatened
Sisyrinchium montanum	471700	28	VU	VU B2a	434791	16	EN	EN B2a	NA	NA	NA	NA	NA	NA	Iridaceae	-7.824676701293194	-42.857142857142854	possibly_threatened	possibly_threatened
Gaylussacia incana	836504	88	LC or NT	LC or NT B1a+B2a	726826	76	LC or NT	LC or NT B1a+B2a	NA	NA	NA	NA	NA	NA	Gaylussacia	-13.111473465757486	-13.636363636363635	not_threatened	not_threatened
Sisyrinchium sagittiferum	51630	36	VU	VU B2a	34527	28	VU	VU B2a	NA	NA	NA	NA	NA	NA	Iridaceae	-33.1260894828588	-22.22222222222222	possibly_threatened	possibly_threatened
Oxyrhopus vanidicus	587197	60	LC or NT	LC or NT B1a+B2a	460668	48	LC or NT	LC or NT B1a+B2a	2019	LC	NA	Unknown	NA	NA	Dipsadidae	-21.54796431180677	-20	not_threatened	not_threatened
Iris ensata	4	4	CR	CR B2a	4	4	CR	CR B2a	NA	NA	NA	NA	NA	NA	Iridaceae	0	0	possibly_threatened	possibly_threatened
Pilosocereus lanuginosus	2346157	132	LC or NT	LC or NT B1a+B2a	2243921	120	LC or NT	LC or NT B1a+B2a	2017	LC	NA	Stable	NA	NA	Pilosocereus	-4.357594142250497	-9.090909090909092	not_threatened	not_threatened
Tillandsia pyramidata	2197071	60	LC or NT	LC or NT B1a+B2a	2197071	56	LC or NT	LC or NT B1a+B2a	NA	NA	NA	NA	NA	NA	Tillandsia	0	-6.666666666666667	not_threatened	not_threatened
Gaylussacia montana	919777	160	LC or NT	LC or NT B1a+B2a	828762	156	LC or NT	LC or NT B1a+B2a	NA	NA	NA	NA	NA	NA	Gaylussacia	-9.895333325360387	-2.5	not_threatened	not_threatened
Leptodeira bakeri	137	24	EN	EN B1a+B2a	4	4	CR	CR B2a	2016	LC	NA	Stable	NA	11000	Dipsadidae	-97.08029197080292	-83.33333333333334	possibly_threatened	possibly_threatened
Sisyrinchium pearcei	99690	20	EN	EN B2a	85869	16	EN	EN B2a	NA	NA	NA	NA	NA	NA	Iridaceae	-13.863978332831778	-20	possibly_threatened	possibly_threatened
Tillandsia lineatispica	41	8	EN	EN B1a+B2a	4	4	CR	CR B2a	NA	NA	NA	NA	NA	NA	Tillandsia	-90.2439024390244	-50	possibly_threatened	possibly_threatened
Pilosocereus robinii	69104	44	VU	VU B2a	12683	28	VU	VU B1a+B2a	NA	NA	NA	NA	NA	NA	Pilosocereus	-81.64650382032877	-36.36363636363637	possibly_threatened	possibly_threatened
Tillandsia boliviana	35792	20	EN	EN B2a	25482	12	EN	EN B2a	NA	NA	NA	NA	NA	NA	Tillandsia	-28.805319624497095	-40	possibly_threatened	possibly_threatened
Pilosocereus floccosus	113165	40	VU	VU B2a	113165	40	VU	VU B2a	2017	LC	NA	Decreasing	NA	NA	Pilosocereus	0	0	possibly_threatened	possibly_threatened
Sisyrinchium setaceum	448741	192	LC or NT	LC or NT B1a+B2a	448741	176	LC or NT	LC or NT B1a+B2a	NA	NA	NA	NA	NA	NA	Iridaceae	0	-8.333333333333332	not_threatened	not_threatened
Pilosocereus multicostatus	529	20	EN	EN B1a+B2a	529	20	EN	EN B1a+B2a	2013	EN	B1ab(i,ii,iii)	Decreasing	NA	1300	Pilosocereus	0	0	possibly_threatened	possibly_threatened
Crocus sativus	4	4	CR	CR B2a	NA	NA	NA	NA	NA	NA	NA	NA	NA	NA	Iridaceae	NA	NA	possibly_threatened	NA
Gaylussacia reticulata	946292	296	LC or NT	LC or NT B1a+B2a	800528	296	LC or NT	LC or NT B1a+B2a	NA	NA	NA	NA	NA	NA	Gaylussacia	-15.403702028549326	0	not_threatened	not_threatened
Xenopholis scalaris	6081754	176	LC or NT	LC or NT B1a+B2a	6059683	164	LC or NT	LC or NT B1a+B2a	2019	LC	NA	Stable	NA	NA	Dipsadidae	-0.3629051750531179	-6.8181818181818175	not_threatened	not_threatened
Tillandsia didistichoides	3556113	88	LC or NT	LC or NT B1a+B2a	3556113	88	LC or NT	LC or NT B1a+B2a	NA	NA	NA	NA	NA	NA	Tillandsia	0	0	not_threatened	not_threatened
Cypella armosa	191873	56	LC or NT	LC or NT B1a+B2a	105664	48	LC or NT	LC or NT B1a+B2a	NA	NA	NA	NA	NA	NA	Iridaceae	-44.9302403152085	-14.285714285714285	not_threatened	not_threatened
Pilosocereus chrysostele	599938	116	LC or NT	LC or NT B1a+B2a	113473	108	LC or NT	LC or NT B1a+B2a	2017	NT	NA	Decreasing	NA	NA	Pilosocereus	-81.08587887415032	-6.896551724137931	not_threatened	not_threatened
Gaylussacia fasciculata	855694	44	LC or NT	LC or NT B1a+B2a	837428	40	VU	VU B2a	NA	NA	NA	NA	NA	NA	Gaylussacia	-2.1346415891662205	-9.090909090909092	not_threatened	possibly_threatened
Sisyrinchium calciphilum	8	8	EN	EN B2a	8	8	EN	EN B2a	NA	NA	NA	NA	NA	NA	Iridaceae	0	0	possibly_threatened	possibly_threatened
Tillandsia kuntzeana	24422	24	EN	EN B2a	15722	16	EN	EN B2a	NA	NA	NA	NA	NA	NA	Tillandsia	-35.62361804929981	-33.33333333333333	possibly_threatened	possibly_threatened
Pseudotrimezia fulva	2520	32	VU	VU B1a+B2a	2520	32	VU	VU B1a+B2a	NA	NA	NA	NA	NA	NA	Iridaceae	0	0	possibly_threatened	possibly_threatened
Tillandsia fresnilloensis	108	16	EN	EN B1a+B2a	12	12	CR	CR B1a+B2a	NA	NA	NA	NA	NA	NA	Tillandsia	-88.88888888888889	-25	possibly_threatened	possibly_threatened
Pilosocereus brasiliensis	193162	152	LC or NT	LC or NT B1a+B2a	190583	128	LC or NT	LC or NT B1a+B2a	2017	LC	NA	Unknown	NA	NA	Pilosocereus	-1.3351487352584877	-15.789473684210526	not_threatened	not_threatened
Xenodon semicinctus	1165327	248	LC or NT	LC or NT B1a+B2a	1052733	228	LC or NT	LC or NT B1a+B2a	2017	LC	NA	Stable	NA	NA	Dipsadidae	-9.662009032657787	-8.064516129032258	not_threatened	not_threatened
Gaylussacia angustifolia	759157	72	LC or NT	LC or NT B1a+B2a	759157	72	LC or NT	LC or NT B1a+B2a	NA	NA	NA	NA	NA	NA	Gaylussacia	0	0	not_threatened	not_threatened
Tillandsia maritima	127652	60	LC or NT	LC or NT B1a+B2a	101760	40	VU	VU B2a	NA	NA	NA	NA	NA	NA	Tillandsia	-20.283270140695013	-33.33333333333333	not_threatened	possibly_threatened
Pilosocereus machrisii	267320	48	LC or NT	LC or NT B1a+B2a	242890	44	LC or NT	LC or NT B1a+B2a	2017	LC	NA	Decreasing	NA	NA	Pilosocereus	-9.13885979350591	-8.333333333333332	not_threatened	not_threatened
Gaylussacia caratuvensis	9784	20	EN	EN B2a	783	16	EN	EN B1a+B2a	NA	NA	NA	NA	NA	NA	Gaylussacia	-91.9971381847915	-20	possibly_threatened	possibly_threatened
Sisyrinchium biforme	1202407	140	LC or NT	LC or NT B1a+B2a	1177514	124	LC or NT	LC or NT B1a+B2a	NA	NA	NA	NA	NA	NA	Iridaceae	-2.0702640620023005	-11.428571428571429	not_threatened	not_threatened
Alsophis antillensis	101424	64	LC or NT	LC or NT B1a+B2a	3516	24	VU	VU B1a+B2a	2016	CR	B1ab(v)	Decreasing	8	NA	Dipsadidae	-96.53336488405111	-62.5	not_threatened	possibly_threatened
Tillandsia macrochlamys	96255	16	EN	EN B2a	22620	12	EN	EN B2a	NA	NA	NA	NA	NA	NA	Tillandsia	-76.49992208196976	-25	possibly_threatened	possibly_threatened
Pilosocereus glaucochrous	22015	68	LC or NT	LC or NT B1a+B2a	22015	68	LC or NT	LC or NT B1a+B2a	2017	LC	NA	Decreasing	NA	NA	Pilosocereus	0	0	not_threatened	not_threatened
Cypella laxa	389192	48	LC or NT	LC or NT B1a+B2a	389192	48	LC or NT	LC or NT B1a+B2a	NA	NA	NA	NA	NA	NA	Iridaceae	0	0	not_threatened	not_threatened
Dipsas pratti	125269	56	LC or NT	LC or NT B1a+B2a	125269	52	LC or NT	LC or NT B1a+B2a	2016	LC	NA	Unknown	NA	NA	Dipsadidae	0	-7.142857142857142	not_threatened	not_threatened
Gaylussacia chamissonis	801597	168	LC or NT	LC or NT B1a+B2a	339089	156	LC or NT	LC or NT B1a+B2a	NA	NA	NA	NA	NA	NA	Gaylussacia	-57.6983197292405	-7.142857142857142	not_threatened	not_threatened
Tillandsia hintoniana	19129	68	VU	VU B1a+B2a	7042	12	EN	EN B2a	NA	NA	NA	NA	NA	NA	Tillandsia	-63.18678446338021	-82.35294117647058	possibly_threatened	possibly_threatened
Contia tenuis	4	4	CR	CR B2a	NA	NA	NA	NA	2019	LC	NA	Stable	NA	NA	Dipsadidae	NA	NA	possibly_threatened	NA
Pilosocereus collinsii	160248	80	LC or NT	LC or NT B1a+B2a	133706	60	LC or NT	LC or NT B1a+B2a	2017	LC	NA	Stable	NA	16000-19000	Pilosocereus	-16.563077230293047	-25	not_threatened	not_threatened
Tillandsia weberi	8	8	EN	EN B2a	8	8	EN	EN B2a	NA	NA	NA	NA	NA	NA	Tillandsia	0	0	possibly_threatened	possibly_threatened
Sisyrinchium cuspidatum	234439	48	VU	VU B2a	234439	48	VU	VU B2a	NA	NA	NA	NA	NA	NA	Iridaceae	0	0	possibly_threatened	possibly_threatened
Pilosocereus cometes	8	8	EN	EN B2a	8	8	EN	EN B2a	NA	NA	NA	NA	NA	NA	Pilosocereus	0	0	possibly_threatened	possibly_threatened
Gaylussacia pseudociliosa	7638	16	EN	EN B2a	7638	16	EN	EN B2a	NA	NA	NA	NA	NA	NA	Gaylussacia	0	0	possibly_threatened	possibly_threatened
Dipsas bicolor	102625	60	LC or NT	LC or NT B1a+B2a	102625	60	LC or NT	LC or NT B1a+B2a	2013	LC	NA	Unknown	NA	NA	Dipsadidae	0	0	not_threatened	not_threatened
Tillandsia hubertiana	14292	16	EN	EN B2a	14292	16	EN	EN B2a	NA	NA	NA	NA	NA	NA	Tillandsia	0	0	possibly_threatened	possibly_threatened
Tropidodipsas repleta	4	4	CR	CR B2a	4	4	CR	CR B2a	2007	DD	NA	Unknown	NA	NA	Dipsadidae	0	0	possibly_threatened	possibly_threatened
Olsynium philippii	6357	32	VU	VU B1a+B2a	645	24	EN	EN B1a+B2a	NA	NA	NA	NA	NA	NA	Iridaceae	-89.85370457763095	-25	possibly_threatened	possibly_threatened
Pilosocereus piauhyensis	184341	28	VU	VU B2a	184341	28	VU	VU B2a	2017	LC	NA	Stable	NA	NA	Pilosocereus	0	0	possibly_threatened	possibly_threatened
Crocus speciosus	4	4	CR	CR B2a	4	4	CR	CR B2a	NA	NA	NA	NA	NA	NA	Iridaceae	0	0	possibly_threatened	possibly_threatened
Tillandsia makrinii	718	16	EN	EN B1a+B2a	8	8	EN	EN B2a	NA	NA	NA	NA	NA	NA	Tillandsia	-98.88579387186628	-50	possibly_threatened	possibly_threatened
Gaylussacia riedelii	66212	88	LC or NT	LC or NT B1a+B2a	2593	84	VU	VU B1a+B2a	NA	NA	NA	NA	NA	NA	Gaylussacia	-96.0837914577418	-4.545454545454546	not_threatened	possibly_threatened
Tillandsia suesilliae	4	4	CR	CR B2a	4	4	CR	CR B2a	NA	NA	NA	NA	NA	NA	Tillandsia	0	0	possibly_threatened	possibly_threatened
Pilosocereus densiareolatus	82945	40	VU	VU B2a	82945	40	VU	VU B2a	2017	NT	NA	Stable	NA	NA	Pilosocereus	0	0	possibly_threatened	possibly_threatened
Trimezia exillima	1219	24	EN	EN B1a+B2a	1219	20	EN	EN B1a+B2a	NA	NA	NA	NA	NA	NA	Iridaceae	0	-16.666666666666664	possibly_threatened	possibly_threatened
Gaylussacia cinerea	7617	56	VU	VU B1a+B2a	7080	56	VU	VU B1a+B2a	NA	NA	NA	NA	NA	NA	Gaylussacia	-7.0500196927924375	0	possibly_threatened	possibly_threatened
Pilosocereus frewenii	4	4	CR	CR B1a	4	4	CR	CR B1a	2013	CR	D	Stable	NA	1	Pilosocereus	0	0	possibly_threatened	possibly_threatened
Tillandsia sierrajuarezensis	4933	24	EN	EN B1a+B2a	517	12	EN	EN B1a+B2a	NA	NA	NA	NA	NA	NA	Tillandsia	-89.51956213257652	-50	possibly_threatened	possibly_threatened
Trimezia campanula	22	8	EN	EN B1a+B2a	22	8	EN	EN B1a+B2a	NA	NA	NA	NA	NA	NA	Iridaceae	0	0	possibly_threatened	possibly_threatened
Helicops danieli	634294	252	LC or NT	LC or NT B1a+B2a	265167	240	LC or NT	LC or NT B1a+B2a	2015	LC	NA	Stable	NA	NA	Dipsadidae	-58.194937994053234	-4.761904761904762	not_threatened	not_threatened
Pilosocereus hermii	4	4	CR	CR B2a	4	4	CR	CR B2a	NA	NA	NA	NA	NA	NA	Pilosocereus	0	0	possibly_threatened	possibly_threatened
Tillandsia rubrispica	4	4	CR	CR B2a	4	4	CR	CR B2a	NA	NA	NA	NA	NA	NA	Tillandsia	0	0	possibly_threatened	possibly_threatened
Pilosocereus diersianus	4	4	CR	CR B2a	4	4	CR	CR B2a	2013	CR	D	Unknown	NA	NA	Pilosocereus	0	0	possibly_threatened	possibly_threatened
Atractus gigas	4	4	CR	CR B2a	4	4	CR	CR B2a	2017	NT	NA	Unknown	NA	2400	Dipsadidae	0	0	possibly_threatened	possibly_threatened
Gaylussacia oleifolia	11801	76	LC or NT	LC or NT B1a+B2a	11801	76	LC or NT	LC or NT B1a+B2a	NA	NA	NA	NA	NA	NA	Gaylussacia	0	0	not_threatened	not_threatened
Tillandsia laui	8	8	EN	EN B2a	4	4	CR	CR B2a	NA	NA	NA	NA	NA	NA	Tillandsia	-50	-50	possibly_threatened	possibly_threatened
Pseudotrimezia pauloi	171	20	EN	EN B1a+B2a	171	20	EN	EN B1a+B2a	NA	NA	NA	NA	NA	NA	Iridaceae	0	0	possibly_threatened	possibly_threatened
Pilosocereus flexibilispinus	4	4	CR	CR B2a	4	4	CR	CR B2a	2017	NT	NA	Decreasing	NA	NA	Pilosocereus	0	0	possibly_threatened	possibly_threatened
Erythrolamprus pseudoreginae	8	8	CR	CR B1a	4	4	CR	CR B2a	NA	NA	NA	NA	NA	NA	Dipsadidae	-50	-50	possibly_threatened	possibly_threatened
Gaylussacia centunculifolia	4	4	CR	CR B1a	4	4	CR	CR B1a	NA	NA	NA	NA	NA	NA	Gaylussacia	0	0	possibly_threatened	possibly_threatened
Pilosocereus pusillibaccatus	4	4	CR	CR B2a	4	4	CR	CR B2a	2017	LC	NA	Stable	NA	NA	Pilosocereus	0	0	possibly_threatened	possibly_threatened
Tillandsia marabascoensis	14460	24	EN	EN B2a	14460	20	EN	EN B2a	NA	NA	NA	NA	NA	NA	Tillandsia	0	-16.666666666666664	possibly_threatened	possibly_threatened
Pilosocereus parvus	8	8	EN	EN B2a	8	8	EN	EN B2a	2017	VU	D2	Unknown	NA	NA	Pilosocereus	0	0	possibly_threatened	possibly_threatened
Tillandsia supermexicana	1654	16	EN	EN B1a+B2a	1101	12	EN	EN B1a+B2a	NA	NA	NA	NA	NA	NA	Tillandsia	-33.43409915356711	-25	possibly_threatened	possibly_threatened
Atractus latifrons	604165	36	VU	VU B2a	250196	20	EN	EN B2a	2019	LC	NA	Stable	NA	NA	Dipsadidae	-58.58813403623182	-44.44444444444444	possibly_threatened	possibly_threatened
Pilosocereus jauruensis	17053	12	EN	EN B2a	17053	12	EN	EN B2a	2017	LC	NA	Stable	NA	NA	Pilosocereus	0	0	possibly_threatened	possibly_threatened
Gaylussacia salicifolia	502886	112	LC or NT	LC or NT B1a+B2a	111811	100	LC or NT	LC or NT B1a+B2a	NA	NA	NA	NA	NA	NA	Gaylussacia	-77.76613387527192	-10.714285714285714	not_threatened	not_threatened
Pseudotrimezia synandra	94512	16	EN	EN B2a	40011	12	EN	EN B2a	NA	NA	NA	NA	NA	NA	Iridaceae	-57.66569324530219	-25	possibly_threatened	possibly_threatened
Sympterygia bonapartii	1163233	7924	LC or NT	LC or NT B1a+B2a	807174	7716	LC or NT	LC or NT B1a+B2a	2004	DD	NA	Unknown	NA	NA	Arhynchobatidae	-30.60943078471811	-2.624936900555275	not_threatened	not_threatened
Pilosocereus occultiflorus	4	4	CR	CR B2a	4	4	CR	CR B2a	NA	NA	NA	NA	NA	NA	Pilosocereus	0	0	possibly_threatened	possibly_threatened
Tillandsia califani	15925	32	VU	VU B1a+B2a	1871	32	VU	VU B1a+B2a	NA	NA	NA	NA	NA	NA	Tillandsia	-88.25117739403454	0	possibly_threatened	possibly_threatened
Atractus manizalesensis	2792	32	EN	EN B1a+B2a	1139	28	EN	EN B1a+B2a	2015	LC	NA	Unknown	NA	NA	Dipsadidae	-59.20487106017192	-12.5	possibly_threatened	possibly_threatened
Pilosocereus splendidus	4	4	CR	CR B2a	4	4	CR	CR B2a	2017	DD	NA	Unknown	NA	NA	Pilosocereus	0	0	possibly_threatened	possibly_threatened
Tillandsia curvifolia	8	8	EN	EN B2a	8	8	EN	EN B2a	NA	NA	NA	NA	NA	NA	Tillandsia	0	0	possibly_threatened	possibly_threatened
Gaylussacia rugosa	103735	28	VU	VU B2a	3436	20	EN	EN B1a+B2a	NA	NA	NA	NA	NA	NA	Gaylussacia	-96.68771388634502	-28.57142857142857	possibly_threatened	possibly_threatened
Gelasine elongata	291613	40	VU	VU B2a	289174	36	VU	VU B2a	NA	NA	NA	NA	NA	NA	Iridaceae	-0.8363824658022789	-10	possibly_threatened	possibly_threatened
Atractus biseriatus	55	16	EN	EN B1a+B2a	55	16	EN	EN B1a+B2a	2015	DD	NA	Unknown	NA	NA	Dipsadidae	0	0	possibly_threatened	possibly_threatened
Pilosocereus magnificus	8	8	EN	EN B1a+B2a	8	8	EN	EN B1a+B2a	2013	EN	B1ab(i,ii,iii)	Decreasing	NA	1100	Pilosocereus	0	0	possibly_threatened	possibly_threatened
Tillandsia superinsignis	570	16	EN	EN B1a+B2a	570	16	EN	EN B1a+B2a	NA	NA	NA	NA	NA	NA	Tillandsia	0	0	possibly_threatened	possibly_threatened
Pilosocereus albisummus	8	8	EN	EN B2a	8	8	EN	EN B2a	2017	DD	NA	Unknown	NA	NA	Pilosocereus	0	0	possibly_threatened	possibly_threatened
Gaylussacia goyazensis	644002	52	VU	VU B2a	643645	32	VU	VU B2a	NA	NA	NA	NA	NA	NA	Gaylussacia	-0.05543461045152034	-38.46153846153847	possibly_threatened	possibly_threatened
Trimezia violacea	757904	52	LC or NT	LC or NT B1a+B2a	757904	48	VU	VU B2a	NA	NA	NA	NA	NA	NA	Iridaceae	0	-7.6923076923076925	not_threatened	possibly_threatened
Pilosocereus azulensis	4	4	CR	CR B2a	4	4	CR	CR B2a	2013	CR	B1ab(iii)	Unknown	NA	99	Pilosocereus	0	0	possibly_threatened	possibly_threatened
Sympterygia acuta	1280670	132	LC or NT	LC or NT B1a+B2a	1112059	68	LC or NT	LC or NT B1a+B2a	2004	VU	A2bd	Decreasing	NA	NA	Arhynchobatidae	-13.165842879117962	-48.484848484848484	not_threatened	not_threatened
Tillandsia botterii	2485	44	VU	VU B1a+B2a	2485	44	VU	VU B1a+B2a	NA	NA	NA	NA	NA	NA	Tillandsia	0	0	possibly_threatened	possibly_threatened
Oxyrhopus leucomelas	998794	56	LC or NT	LC or NT B1a+B2a	867796	48	LC or NT	LC or NT B1a+B2a	2016	LC	NA	Unknown	NA	NA	Dipsadidae	-13.11561743462616	-14.285714285714285	not_threatened	not_threatened
Pilosocereus subsimilis	4	4	CR	CR B2a	4	4	CR	CR B2a	NA	NA	NA	NA	NA	NA	Pilosocereus	0	0	possibly_threatened	possibly_threatened
Gaylussacia harleyi	20355	88	LC or NT	LC or NT B1a+B2a	20355	88	LC or NT	LC or NT B1a+B2a	NA	NA	NA	NA	NA	NA	Gaylussacia	0	0	not_threatened	not_threatened
Sisyrinchium unispathaceum	1282238	48	LC or NT	LC or NT B1a+B2a	940193	40	VU	VU B2a	NA	NA	NA	NA	NA	NA	Iridaceae	-26.67562496198054	-16.666666666666664	not_threatened	possibly_threatened
Atractus lasallei	3423	80	LC or NT	LC or NT B1a+B2a	3423	68	LC or NT	LC or NT B1a+B2a	2015	LC	NA	Unknown	NA	NA	Dipsadidae	0	-15	not_threatened	not_threatened
Pilosocereus flavipulvinatus	186191	20	EN	EN B2a	186191	20	EN	EN B2a	2017	LC	NA	Decreasing	NA	NA	Pilosocereus	0	0	possibly_threatened	possibly_threatened
Tillandsia pueblensis	57609	176	LC or NT	LC or NT B1a+B2a	12594	160	LC or NT	LC or NT B1a+B2a	NA	NA	NA	NA	NA	NA	Tillandsia	-78.1388324740926	-9.090909090909092	not_threatened	not_threatened
Atractus melas	1146	16	EN	EN B1a+B2a	1146	16	EN	EN B1a+B2a	2017	LC	NA	Unknown	NA	NA	Dipsadidae	0	0	possibly_threatened	possibly_threatened
Libertia sessiliflora	60417	32	VU	VU B2a	46433	24	EN	EN B2a	NA	NA	NA	NA	NA	NA	Iridaceae	-23.145803333498847	-25	possibly_threatened	possibly_threatened
Gaylussacia tomentosa	234750	172	LC or NT	LC or NT B1a+B2a	186254	152	LC or NT	LC or NT B1a+B2a	NA	NA	NA	NA	NA	NA	Gaylussacia	-20.658572949946752	-11.627906976744185	not_threatened	not_threatened
Pilosocereus oligolepis	115208	12	EN	EN B2a	NA	NA	NA	NA	2017	DD	NA	Unknown	NA	NA	Pilosocereus	NA	NA	possibly_threatened	NA
Tillandsia thyrsigera	3984	68	LC or NT	LC or NT B1a+B2a	3787	16	EN	EN B1a+B2a	NA	NA	NA	NA	NA	NA	Tillandsia	-4.944779116465863	-76.47058823529412	not_threatened	possibly_threatened
Crocus vernus	8	8	EN	EN B2a	4	4	CR	CR B2a	NA	NA	NA	NA	NA	NA	Iridaceae	-50	-50	possibly_threatened	possibly_threatened
Crocus luteus	4	4	CR	CR B2a	NA	NA	NA	NA	NA	NA	NA	NA	NA	NA	Iridaceae	NA	NA	possibly_threatened	NA
Pilosocereus bohlei	24	12	EN	EN B1a+B2a	24	12	EN	EN B1a+B2a	2017	LC	NA	Stable	NA	NA	Pilosocereus	0	0	possibly_threatened	possibly_threatened
Tillandsia foliosa	134656	44	VU	VU B2a	2147	12	EN	EN B1a+B2a	2013	LC	NA	Stable	NA	75000	Tillandsia	-98.40556677756655	-72.72727272727273	possibly_threatened	possibly_threatened
Pilosocereus glaucescens	6141	20	EN	EN B2a	6141	20	EN	EN B2a	NA	NA	NA	NA	NA	NA	Pilosocereus	0	0	possibly_threatened	possibly_threatened
Gaylussacia mosieri	205296	280	LC or NT	LC or NT B1a+B2a	85149	248	LC or NT	LC or NT B1a+B2a	NA	NA	NA	NA	NA	NA	Gaylussacia	-58.52379003974749	-11.428571428571429	not_threatened	not_threatened
Urotheca guentheri	463164	96	LC or NT	LC or NT B1a+B2a	463164	92	LC or NT	LC or NT B1a+B2a	2013	LC	NA	Unknown	NA	NA	Dipsadidae	0	-4.166666666666666	not_threatened	not_threatened
Tigridia durangensis	104312	100	LC or NT	LC or NT B1a+B2a	104312	100	LC or NT	LC or NT B1a+B2a	NA	NA	NA	NA	NA	NA	Iridaceae	0	0	not_threatened	not_threatened
Tillandsia remota	55612	40	VU	VU B2a	55162	36	VU	VU B2a	NA	NA	NA	NA	NA	NA	Tillandsia	-0.8091778752787169	-10	possibly_threatened	possibly_threatened
Pilosocereus aureispinus	49	12	EN	EN B1a+B2a	49	12	EN	EN B1a+B2a	2017	VU	D2	Unknown	NA	300	Pilosocereus	0	0	possibly_threatened	possibly_threatened
Bathyraja macloviana	2362350	676	LC or NT	LC or NT B1a+B2a	1963663	624	LC or NT	LC or NT B1a+B2a	2018	NT	NA	Unknown	NA	NA	Arhynchobatidae	-16.87671174889411	-7.6923076923076925	not_threatened	not_threatened
Orthrosanthus monodelphus	204954	68	LC or NT	LC or NT B1a+B2a	182380	60	LC or NT	LC or NT B1a+B2a	NA	NA	NA	NA	NA	NA	Iridaceae	-11.014178791338544	-11.76470588235294	not_threatened	not_threatened
Tillandsia argentea	1020548	108	LC or NT	LC or NT B1a+B2a	887423	88	LC or NT	LC or NT B1a+B2a	NA	NA	NA	NA	NA	NA	Tillandsia	-13.044462386874503	-18.51851851851852	not_threatened	not_threatened
Imantodes tenuissimus	114656	228	LC or NT	LC or NT B1a+B2a	112554	152	LC or NT	LC or NT B1a+B2a	2013	LC	NA	Stable	NA	NA	Dipsadidae	-1.8333100753558471	-33.33333333333333	not_threatened	not_threatened
Tillandsia intumescens	2997	12	EN	EN B1a+B2a	8	8	EN	EN B2a	NA	NA	NA	NA	NA	NA	Tillandsia	-99.73306639973306	-33.33333333333333	possibly_threatened	possibly_threatened
Geophis russatus	2117	16	EN	EN B1a+B2a	2117	16	EN	EN B1a+B2a	2007	DD	NA	Unknown	NA	NA	Dipsadidae	0	0	possibly_threatened	possibly_threatened
Gaylussacia frondosa	442083	264	LC or NT	LC or NT B1a+B2a	431728	196	LC or NT	LC or NT B1a+B2a	NA	NA	NA	NA	NA	NA	Gaylussacia	-2.3423203335120326	-25.757575757575758	not_threatened	not_threatened
Erythrolamprus rochai	4	4	CR	CR B2a	4	4	CR	CR B2a	NA	NA	NA	NA	NA	NA	Dipsadidae	0	0	possibly_threatened	possibly_threatened
Bathyraja multispinis	1261191	264	LC or NT	LC or NT B1a+B2a	1261191	240	LC or NT	LC or NT B1a+B2a	2018	NT	NA	Unknown	NA	NA	Arhynchobatidae	0	-9.090909090909092	not_threatened	not_threatened
Oxyrhopus erdisii	4	4	CR	CR B2a	4	4	CR	CR B2a	2016	LC	NA	Unknown	NA	5300	Dipsadidae	0	0	possibly_threatened	possibly_threatened
Tillandsia lautneri	59908	116	LC or NT	LC or NT B1a+B2a	51371	88	LC or NT	LC or NT B1a+B2a	NA	NA	NA	NA	NA	NA	Tillandsia	-14.250183614876144	-24.137931034482758	not_threatened	not_threatened
Gaylussacia arassatubensis	2156	20	EN	EN B1a+B2a	2156	20	EN	EN B1a+B2a	NA	NA	NA	NA	NA	NA	Gaylussacia	0	0	possibly_threatened	possibly_threatened
Tigridia mexicana	269484	280	LC or NT	LC or NT B1a+B2a	231090	268	LC or NT	LC or NT B1a+B2a	NA	NA	NA	NA	NA	NA	Iridaceae	-14.247228035801754	-4.285714285714286	not_threatened	not_threatened
Bathyraja meridionalis	44051	36	VU	VU B2a	44441	32	VU	VU B2a	2009	DD	NA	Unknown	NA	NA	Arhynchobatidae	0.8853374497741255	-11.11111111111111	possibly_threatened	possibly_threatened
Rhadinella kanalchutchan	3483	48	VU	VU B1a+B2a	3094	28	VU	VU B1a+B2a	2007	DD	NA	Unknown	NA	NA	Dipsadidae	-11.168532873959231	-41.66666666666667	possibly_threatened	possibly_threatened
Gaylussacia paranaensis	510	16	EN	EN B1a+B2a	510	16	EN	EN B1a+B2a	NA	NA	NA	NA	NA	NA	Gaylussacia	0	0	possibly_threatened	possibly_threatened
Tigridia chrysantha	408	20	EN	EN B1a+B2a	408	20	EN	EN B1a+B2a	NA	NA	NA	NA	NA	NA	Iridaceae	0	0	possibly_threatened	possibly_threatened
Tillandsia deflexa	40077	28	EN	EN B2a	13940	16	EN	EN B2a	NA	NA	NA	NA	NA	NA	Tillandsia	-65.21695735708761	-42.857142857142854	possibly_threatened	possibly_threatened
Gaylussacia amazonica	707502	16	EN	EN B2a	125338	12	EN	EN B2a	NA	NA	NA	NA	NA	NA	Gaylussacia	-82.2844317047867	-25	possibly_threatened	possibly_threatened
Tigridia heliantha	68752	116	LC or NT	LC or NT B1a+B2a	33959	112	LC or NT	LC or NT B1a+B2a	NA	NA	NA	NA	NA	NA	Iridaceae	-50.60652781010007	-3.4482758620689653	not_threatened	not_threatened
Tillandsia chiapensis	675	16	EN	EN B1a+B2a	675	16	EN	EN B1a+B2a	NA	NA	NA	NA	NA	NA	Tillandsia	0	0	possibly_threatened	possibly_threatened
Tigridia chiapensis	212	44	EN	EN B1a+B2a	212	44	EN	EN B1a+B2a	NA	NA	NA	NA	NA	NA	Iridaceae	0	0	possibly_threatened	possibly_threatened
Tropidodipsas annulifera	1130802	124	LC or NT	LC or NT B1a+B2a	204745	116	LC or NT	LC or NT B1a+B2a	2007	LC	NA	Stable	NA	NA	Dipsadidae	-81.89382402931724	-6.451612903225806	not_threatened	not_threatened
Tillandsia matudae	926	16	EN	EN B1a+B2a	163	12	EN	EN B1a+B2a	NA	NA	NA	NA	NA	NA	Tillandsia	-82.39740820734342	-25	possibly_threatened	possibly_threatened
Gaylussacia cardenasii	874348	208	LC or NT	LC or NT B1a+B2a	778741	200	LC or NT	LC or NT B1a+B2a	NA	NA	NA	NA	NA	NA	Gaylussacia	-10.934662171126371	-3.8461538461538463	not_threatened	not_threatened
Tillandsia socialis	3111	16	EN	EN B1a+B2a	8	8	EN	EN B2a	NA	NA	NA	NA	NA	NA	Tillandsia	-99.74284795885568	-50	possibly_threatened	possibly_threatened
Tigridia pulchella	143386	76	LC or NT	LC or NT B1a+B2a	18660	56	VU	VU B1a+B2a	NA	NA	NA	NA	NA	NA	Iridaceae	-86.98617717210885	-26.31578947368421	not_threatened	possibly_threatened
Sibon fasciata	396564	116	LC or NT	LC or NT B1a+B2a	396564	116	LC or NT	LC or NT B1a+B2a	NA	NA	NA	NA	NA	NA	Dipsadidae	0	0	not_threatened	not_threatened
Psammobatis rudis	1485333	528	LC or NT	LC or NT B1a+B2a	1331269	428	LC or NT	LC or NT B1a+B2a	2004	DD	NA	Unknown	NA	NA	Arhynchobatidae	-10.37235421282635	-18.939393939393938	not_threatened	not_threatened
Tillandsia roland-gosselinii	168140	16	EN	EN B2a	168140	16	EN	EN B2a	NA	NA	NA	NA	NA	NA	Tillandsia	0	0	possibly_threatened	possibly_threatened
Larentia rosei	3031	44	VU	VU B1a+B2a	3031	44	VU	VU B1a+B2a	NA	NA	NA	NA	NA	NA	Iridaceae	0	0	possibly_threatened	possibly_threatened
Tillandsia ilseana	4	4	CR	CR B2a	4	4	CR	CR B2a	NA	NA	NA	NA	NA	NA	Tillandsia	0	0	possibly_threatened	possibly_threatened
Tigridia flammea	22579	72	VU	VU B2a	22579	72	VU	VU B2a	NA	NA	NA	NA	NA	NA	Iridaceae	0	0	possibly_threatened	possibly_threatened
Tillandsia vriesioides	12	12	EN	EN B1a+B2a	4	4	CR	CR B2a	NA	NA	NA	NA	NA	NA	Tillandsia	-66.66666666666666	-66.66666666666666	possibly_threatened	possibly_threatened
Tillandsia roseoscapa	8	8	EN	EN B2a	8	8	EN	EN B2a	NA	NA	NA	NA	NA	NA	Tillandsia	0	0	possibly_threatened	possibly_threatened
Gaylussacia densa	2939566	208	LC or NT	LC or NT B1a+B2a	2939566	196	LC or NT	LC or NT B1a+B2a	NA	NA	NA	NA	NA	NA	Gaylussacia	0	-5.769230769230769	not_threatened	not_threatened
Tigridia alpestris	137276	104	LC or NT	LC or NT B1a+B2a	65692	80	LC or NT	LC or NT B1a+B2a	NA	NA	NA	NA	NA	NA	Iridaceae	-52.14604155132725	-23.076923076923077	not_threatened	not_threatened
Tillandsia sessemocinoi	296	12	EN	EN B1a+B2a	NA	NA	NA	NA	NA	NA	NA	NA	NA	NA	Tillandsia	NA	NA	possibly_threatened	NA
Sibon sartorii	1022443	380	LC or NT	LC or NT B1a+B2a	930964	336	LC or NT	LC or NT B1a+B2a	NA	NA	NA	NA	NA	NA	Dipsadidae	-8.947100229548248	-11.578947368421053	not_threatened	not_threatened
Gaylussacia pinifolia	212384	36	VU	VU B2a	143985	32	VU	VU B2a	NA	NA	NA	NA	NA	NA	Gaylussacia	-32.20534503540756	-11.11111111111111	possibly_threatened	possibly_threatened
Tillandsia delicata	8	8	EN	EN B2a	4	4	CR	CR B2a	NA	NA	NA	NA	NA	NA	Tillandsia	-50	-50	possibly_threatened	possibly_threatened
Tigridia seleriana	93770	48	VU	VU B2a	13785	36	VU	VU B1a+B2a	NA	NA	NA	NA	NA	NA	Iridaceae	-85.29913618428068	-25	possibly_threatened	possibly_threatened
Bathyraja spinosissima	1329621	12	EN	EN B2a	8	8	EN	EN B2a	2015	LC	NA	Unknown	NA	NA	Arhynchobatidae	-99.99939832478579	-33.33333333333333	possibly_threatened	possibly_threatened
Geophis laticinctus	50391	52	LC or NT	LC or NT B1a+B2a	50390	52	LC or NT	LC or NT B1a+B2a	2007	LC	NA	Stable	NA	NA	Dipsadidae	-0.0019844813557976623	0	not_threatened	not_threatened
Tillandsia copalaensis	24027	44	VU	VU B2a	23970	32	VU	VU B2a	NA	NA	NA	NA	NA	NA	Tillandsia	-0.2372331127481583	-27.27272727272727	possibly_threatened	possibly_threatened
Gaylussacia rigida	132700	28	VU	VU B2a	120389	20	EN	EN B2a	NA	NA	NA	NA	NA	NA	Gaylussacia	-9.27731725697061	-28.57142857142857	possibly_threatened	possibly_threatened
Rhadinella dysmica	4	4	CR	CR B2a	4	4	CR	CR B2a	NA	NA	NA	NA	NA	NA	Dipsadidae	0	0	possibly_threatened	possibly_threatened
Larentia mexicana	94751	52	LC or NT	LC or NT B1a+B2a	30308	40	VU	VU B2a	NA	NA	NA	NA	NA	NA	Iridaceae	-68.01300250129286	-23.076923076923077	not_threatened	possibly_threatened
Tillandsia mixtecorum	4	4	CR	CR B2a	NA	NA	NA	NA	NA	NA	NA	NA	NA	NA	Tillandsia	NA	NA	possibly_threatened	NA
Tillandsia callichroma	4	4	CR	CR B2a	NA	NA	NA	NA	NA	NA	NA	NA	NA	NA	Tillandsia	NA	NA	possibly_threatened	NA
Xenodon matogrossensis	146920	24	VU	VU B2a	146878	24	VU	VU B2a	NA	NA	NA	NA	NA	NA	Dipsadidae	-0.02858698611489246	0	possibly_threatened	possibly_threatened
Gaylussacia gardneri	243355	44	VU	VU B2a	2515	28	VU	VU B1a+B2a	NA	NA	NA	NA	NA	NA	Gaylussacia	-98.96653037743215	-36.36363636363637	possibly_threatened	possibly_threatened
Sisyrinchium platyphyllum	112537	36	VU	VU B2a	27591	20	EN	EN B2a	NA	NA	NA	NA	NA	NA	Iridaceae	-75.48273012431467	-44.44444444444444	possibly_threatened	possibly_threatened
Tillandsia nuyooensis	13	12	EN	EN B1a+B2a	4	4	CR	CR B2a	NA	NA	NA	NA	NA	NA	Tillandsia	-69.23076923076923	-66.66666666666666	possibly_threatened	possibly_threatened
Bathyraja scaphiops	860928	380	LC or NT	LC or NT B1a+B2a	860928	348	LC or NT	LC or NT B1a+B2a	2007	NT	NA	Unknown	NA	NA	Arhynchobatidae	0	-8.421052631578947	not_threatened	not_threatened
Tigridia bicolor	1936	76	LC or NT	LC or NT B1a+B2a	1936	76	LC or NT	LC or NT B1a+B2a	NA	NA	NA	NA	NA	NA	Iridaceae	0	0	not_threatened	not_threatened
Tillandsia kolbii	48949	12	EN	EN B2a	4	4	CR	CR B2a	NA	NA	NA	NA	NA	NA	Tillandsia	-99.9918282293816	-66.66666666666666	possibly_threatened	possibly_threatened
Gaylussacia pulchra	983746	120	LC or NT	LC or NT B1a+B2a	830378	112	LC or NT	LC or NT B1a+B2a	NA	NA	NA	NA	NA	NA	Gaylussacia	-15.590203162198371	-6.666666666666667	not_threatened	not_threatened
Pseudalsophis elegans	2192959	80	LC or NT	LC or NT B1a+B2a	333677	52	LC or NT	LC or NT B1a+B2a	2017	LC	NA	Unknown	NA	200000	Dipsadidae	-84.7841660514401	-35	not_threatened	not_threatened
Tillandsia setiformis	56	12	EN	EN B1a+B2a	NA	NA	NA	NA	NA	NA	NA	NA	NA	NA	Tillandsia	NA	NA	possibly_threatened	NA
Fosteria oaxacana	16105	116	LC or NT	LC or NT B1a+B2a	16105	112	LC or NT	LC or NT B1a+B2a	NA	NA	NA	NA	NA	NA	Iridaceae	0	-3.4482758620689653	not_threatened	not_threatened
Sisyrinchium arguellesiae	8	8	EN	EN B2a	8	8	EN	EN B2a	NA	NA	NA	NA	NA	NA	Iridaceae	0	0	possibly_threatened	possibly_threatened
Tillandsia ortgiesiana	8	8	EN	EN B2a	4	4	CR	CR B2a	2013	VU	D2	Decreasing	NA	NA	Tillandsia	-50	-50	possibly_threatened	possibly_threatened
Gaylussacia pallida	189545	36	VU	VU B2a	32155	28	EN	EN B2a	NA	NA	NA	NA	NA	NA	Gaylussacia	-83.0356907330713	-22.22222222222222	possibly_threatened	possibly_threatened
Alsophis antiguae	31	12	EN	EN B1a+B2a	31	12	EN	EN B1a+B2a	2016	CR	B1ab(v)	Increasing	NA	NA	Dipsadidae	0	0	possibly_threatened	possibly_threatened
Alsophis sanctonum	8	8	EN	EN B2a	8	8	EN	EN B2a	2017	EN	B2ab(iii)	Unknown	9	NA	Dipsadidae	0	0	possibly_threatened	possibly_threatened
Tillandsia sueae	26571	28	VU	VU B2a	8	8	EN	EN B2a	NA	NA	NA	NA	NA	NA	Tillandsia	-99.96989198750518	-71.42857142857143	possibly_threatened	possibly_threatened
Gaylussacia baccata	292704	12	EN	EN B2a	292704	12	EN	EN B2a	NA	NA	NA	NA	NA	NA	Gaylussacia	0	0	possibly_threatened	possibly_threatened
Psammobatis lentiginosa	763253	308	LC or NT	LC or NT B1a+B2a	519895	272	LC or NT	LC or NT B1a+B2a	2007	DD	NA	Unknown	NA	NA	Arhynchobatidae	-31.88431620969718	-11.688311688311687	not_threatened	not_threatened
Imantodes phantasma	4	4	CR	CR B2a	4	4	CR	CR B2a	2013	DD	NA	Unknown	NA	NA	Dipsadidae	0	0	possibly_threatened	possibly_threatened
Tigridia galanthoides	180745	76	LC or NT	LC or NT B1a+B2a	30385	64	LC or NT	LC or NT B1a+B2a	NA	NA	NA	NA	NA	NA	Iridaceae	-83.18902320949404	-15.789473684210526	not_threatened	not_threatened
Tillandsia alvareziae	4	4	CR	CR B2a	4	4	CR	CR B2a	NA	NA	NA	NA	NA	NA	Tillandsia	0	0	possibly_threatened	possibly_threatened
Helicops gomesi	8	8	EN	EN B2a	4	4	CR	CR B2a	2019	LC	NA	Unknown	NA	449857	Dipsadidae	-50	-50	possibly_threatened	possibly_threatened
Tillandsia pentasticha	4	4	CR	CR B2a	NA	NA	NA	NA	NA	NA	NA	NA	NA	NA	Tillandsia	NA	NA	possibly_threatened	NA
Tigridia convoluta	20677	32	VU	VU B2a	20677	32	VU	VU B2a	NA	NA	NA	NA	NA	NA	Iridaceae	0	0	possibly_threatened	possibly_threatened
Gaylussacia retivenia	28413	12	EN	EN B2a	28413	12	EN	EN B2a	NA	NA	NA	NA	NA	NA	Gaylussacia	0	0	possibly_threatened	possibly_threatened
Siphlophis pulcher	269	12	EN	EN B1a+B2a	269	12	EN	EN B1a+B2a	2019	LC	NA	Unknown	NA	NA	Dipsadidae	0	0	possibly_threatened	possibly_threatened
Atractus trihedrurus	4	4	CR	CR B2a	4	4	CR	CR B2a	2019	LC	NA	Unknown	NA	36000	Dipsadidae	0	0	possibly_threatened	possibly_threatened
Tillandsia tectorum	349547	76	LC or NT	LC or NT B1a+B2a	349547	76	LC or NT	LC or NT B1a+B2a	NA	NA	NA	NA	NA	NA	Tillandsia	0	0	not_threatened	not_threatened
Sisyrinchium serrulatum	167002	80	LC or NT	LC or NT B1a+B2a	123922	64	LC or NT	LC or NT B1a+B2a	NA	NA	NA	NA	NA	NA	Iridaceae	-25.796098250320355	-20	not_threatened	not_threatened
Tillandsia neglecta	4	4	CR	CR B2a	4	4	CR	CR B2a	NA	NA	NA	NA	NA	NA	Tillandsia	0	0	possibly_threatened	possibly_threatened
Gaylussacia caparoensis	65756	36	VU	VU B2a	65756	36	VU	VU B2a	NA	NA	NA	NA	NA	NA	Gaylussacia	0	0	possibly_threatened	possibly_threatened
Echinanthera undulata	316264	64	LC or NT	LC or NT B1a+B2a	106989	40	VU	VU B2a	2019	LC	NA	Unknown	NA	297200	Dipsadidae	-66.17098373510738	-37.5	not_threatened	possibly_threatened
Tillandsia paraibensis	86	12	EN	EN B1a+B2a	86	12	EN	EN B1a+B2a	NA	NA	NA	NA	NA	NA	Tillandsia	0	0	possibly_threatened	possibly_threatened
Sisyrinchium brasiliense	329234	36	VU	VU B2a	329234	36	VU	VU B2a	NA	NA	NA	NA	NA	NA	Iridaceae	0	0	possibly_threatened	possibly_threatened
Atractus pantostictus	4	4	CR	CR B2a	4	4	CR	CR B2a	NA	NA	NA	NA	NA	NA	Dipsadidae	0	0	possibly_threatened	possibly_threatened
Gaylussacia angulata	13583	16	EN	EN B2a	8	8	EN	EN B2a	NA	NA	NA	NA	NA	NA	Gaylussacia	-99.94110284914967	-50	possibly_threatened	possibly_threatened
Gaylussacia martii	1576	12	EN	EN B1a+B2a	1576	12	EN	EN B1a+B2a	NA	NA	NA	NA	NA	NA	Gaylussacia	0	0	possibly_threatened	possibly_threatened
Bathyraja griseocauda	2213127	532	LC or NT	LC or NT B1a+B2a	2093566	484	LC or NT	LC or NT B1a+B2a	2007	EN	A2bd+4bd	Decreasing	NA	NA	Arhynchobatidae	-5.402356032889211	-9.022556390977442	not_threatened	not_threatened
Tillandsia floridana	156719	32	VU	VU B2a	156719	28	VU	VU B2a	NA	NA	NA	NA	NA	NA	Tillandsia	0	-12.5	possibly_threatened	possibly_threatened
Gaylussacia bigeloviana	4	4	CR	CR B2a	4	4	CR	CR B2a	2016	LC	NA	Unknown	NA	NA	Gaylussacia	0	0	possibly_threatened	possibly_threatened
Tillandsia rhodocepahala	4	4	CR	CR B2a	4	4	CR	CR B2a	NA	NA	NA	NA	NA	NA	Tillandsia	0	0	possibly_threatened	possibly_threatened
Gaylussacia ciliosa	8	8	EN	EN B2a	8	8	EN	EN B2a	NA	NA	NA	NA	NA	NA	Gaylussacia	0	0	possibly_threatened	possibly_threatened
Tillandsia lymanii	2890	24	EN	EN B1a+B2a	2890	24	EN	EN B1a+B2a	NA	NA	NA	NA	NA	NA	Tillandsia	0	0	possibly_threatened	possibly_threatened
Tillandsia takizawae	136	12	EN	EN B1a+B2a	136	12	EN	EN B1a+B2a	NA	NA	NA	NA	NA	NA	Tillandsia	0	0	possibly_threatened	possibly_threatened
Tillandsia pseudomacbrideana	4	4	CR	CR B2a	4	4	CR	CR B2a	NA	NA	NA	NA	NA	NA	Tillandsia	0	0	possibly_threatened	possibly_threatened
Bathyraja magellanica	1396284	364	LC or NT	LC or NT B1a+B2a	1396284	284	LC or NT	LC or NT B1a+B2a	2018	DD	NA	Unknown	NA	NA	Arhynchobatidae	0	-21.978021978021978	not_threatened	not_threatened
Gaylussacia rupestris	16236	24	EN	EN B2a	16236	24	EN	EN B2a	NA	NA	NA	NA	NA	NA	Gaylussacia	0	0	possibly_threatened	possibly_threatened
Tillandsia markusii	4	4	CR	CR B2a	4	4	CR	CR B2a	NA	NA	NA	NA	NA	NA	Tillandsia	0	0	possibly_threatened	possibly_threatened
Tillandsia lotteae	8	8	EN	EN B2a	8	8	EN	EN B2a	NA	NA	NA	NA	NA	NA	Tillandsia	0	0	possibly_threatened	possibly_threatened
Gaylussacia ursina	3003	16	EN	EN B1a+B2a	3003	16	EN	EN B1a+B2a	NA	NA	NA	NA	NA	NA	Gaylussacia	0	0	possibly_threatened	possibly_threatened
Tillandsia propagulifera	4	4	CR	CR B2a	4	4	CR	CR B2a	NA	NA	NA	NA	NA	NA	Tillandsia	0	0	possibly_threatened	possibly_threatened
Gaylussacia pruinosa	8	8	EN	EN B2a	8	8	EN	EN B2a	NA	NA	NA	NA	NA	NA	Gaylussacia	0	0	possibly_threatened	possibly_threatened
Tillandsia yutaninoensis	4	4	CR	CR B2a	4	4	CR	CR B2a	NA	NA	NA	NA	NA	NA	Tillandsia	0	0	possibly_threatened	possibly_threatened
Gaylussacia ledifolia	4	4	CR	CR B2a	4	4	CR	CR B2a	NA	NA	NA	NA	NA	NA	Gaylussacia	0	0	possibly_threatened	possibly_threatened
Tillandsia cardenasii	8	8	EN	EN B2a	8	8	EN	EN B2a	2013	NT	NA	Unknown	68	56870	Tillandsia	0	0	possibly_threatened	possibly_threatened
Gaylussacia oleaefolia	4	4	CR	CR B2a	4	4	CR	CR B2a	NA	NA	NA	NA	NA	NA	Gaylussacia	0	0	possibly_threatened	possibly_threatened
Gaylussacia elliptica	4	4	CR	CR B2a	4	4	CR	CR B2a	NA	NA	NA	NA	NA	NA	Gaylussacia	0	0	possibly_threatened	possibly_threatened
Atlantoraja cyclophora	893779	340	LC or NT	LC or NT B1a+B2a	500453	276	LC or NT	LC or NT B1a+B2a	2006	VU	A3bd+4bd	Decreasing	NA	NA	Arhynchobatidae	-44.007075574610724	-18.823529411764707	not_threatened	not_threatened
Gaylussacia cinera	4	4	CR	CR B2a	NA	NA	NA	NA	NA	NA	NA	NA	NA	NA	Gaylussacia	NA	NA	possibly_threatened	NA
Tillandsia macrodactylon	89648	12	EN	EN B2a	8	8	EN	EN B2a	2014	LC	NA	Unknown	NA	57000	Tillandsia	-99.99107620917366	-33.33333333333333	possibly_threatened	possibly_threatened
Apostolepis dimidiata	6608706	36	VU	VU B2a	67791	20	EN	EN B2a	2019	LC	NA	Stable	NA	NA	Dipsadidae	-98.97421673773958	-44.44444444444444	possibly_threatened	possibly_threatened
Gaylussacia nitida	4	4	CR	CR B2a	4	4	CR	CR B2a	NA	NA	NA	NA	NA	NA	Gaylussacia	0	0	possibly_threatened	possibly_threatened
Atractus zebrinus	8	8	EN	EN B2a	8	8	EN	EN B2a	NA	NA	NA	NA	NA	NA	Dipsadidae	0	0	possibly_threatened	possibly_threatened
Gaylussacia venusta	4	4	CR	CR B2a	4	4	CR	CR B2a	NA	NA	NA	NA	NA	NA	Gaylussacia	0	0	possibly_threatened	possibly_threatened
Tillandsia cryptopoda	31983	52	VU	VU B2a	31983	52	VU	VU B2a	NA	NA	NA	NA	NA	NA	Tillandsia	0	0	possibly_threatened	possibly_threatened
Gaylussacia linearifolia	4	4	CR	CR B2a	NA	NA	NA	NA	NA	NA	NA	NA	NA	NA	Gaylussacia	NA	NA	possibly_threatened	NA
Atractus maculatus	8	8	EN	EN B2a	4	4	CR	CR B2a	NA	NA	NA	NA	NA	NA	Dipsadidae	-50	-50	possibly_threatened	possibly_threatened
Gaylussacia varigata	4	4	CR	CR B2a	4	4	CR	CR B2a	NA	NA	NA	NA	NA	NA	Gaylussacia	0	0	possibly_threatened	possibly_threatened
Tillandsia kuzmae	36	12	EN	EN B1a+B2a	36	12	EN	EN B1a+B2a	NA	NA	NA	NA	NA	NA	Tillandsia	0	0	possibly_threatened	possibly_threatened
Mussurana montana	8	8	EN	EN B2a	8	8	EN	EN B2a	NA	NA	NA	NA	NA	NA	Dipsadidae	0	0	possibly_threatened	possibly_threatened
Gaylussacia acicularis	4	4	CR	CR B2a	4	4	CR	CR B2a	NA	NA	NA	NA	NA	NA	Gaylussacia	0	0	possibly_threatened	possibly_threatened
Tillandsia welzii	8	8	EN	EN B2a	8	8	EN	EN B2a	NA	NA	NA	NA	NA	NA	Tillandsia	0	0	possibly_threatened	possibly_threatened
Erythrolamprus atraventer	4	4	CR	CR B2a	4	4	CR	CR B2a	2019	LC	NA	Unknown	NA	28256	Dipsadidae	0	0	possibly_threatened	possibly_threatened
Gaylussacia vitis-idaea	4	4	CR	CR B2a	NA	NA	NA	NA	NA	NA	NA	NA	NA	NA	Gaylussacia	NA	NA	possibly_threatened	NA
Sisyrinchium platycaule	3575589	56	LC or NT	LC or NT B1a+B2a	3561953	48	LC or NT	LC or NT B1a+B2a	NA	NA	NA	NA	NA	NA	Iridaceae	-0.3813637417499606	-14.285714285714285	not_threatened	not_threatened
Echinanthera amoena	4	4	CR	CR B2a	4	4	CR	CR B2a	2019	LC	NA	Unknown	NA	443209	Dipsadidae	0	0	possibly_threatened	possibly_threatened
Tillandsia tragophoba	12	12	CR	CR B1a+B2a	12	12	CR	CR B1a+B2a	NA	NA	NA	NA	NA	NA	Tillandsia	0	0	possibly_threatened	possibly_threatened
Sisyrinchium fiebrigii	82824	32	VU	VU B2a	82824	32	VU	VU B2a	NA	NA	NA	NA	NA	NA	Iridaceae	0	0	possibly_threatened	possibly_threatened
Tillandsia paraisoensis	4	4	CR	CR B2a	4	4	CR	CR B2a	NA	NA	NA	NA	NA	NA	Tillandsia	0	0	possibly_threatened	possibly_threatened
Chersodromus liebmanni	36990	92	LC or NT	LC or NT B1a+B2a	36990	80	LC or NT	LC or NT B1a+B2a	2007	LC	NA	Stable	NA	NA	Dipsadidae	0	-13.043478260869565	not_threatened	not_threatened
Tillandsia barfussii	4	4	CR	CR B2a	4	4	CR	CR B2a	NA	NA	NA	NA	NA	NA	Tillandsia	0	0	possibly_threatened	possibly_threatened
Thamnodynastes rutilus	4	4	CR	CR B2a	4	4	CR	CR B2a	2019	LC	NA	Unknown	NA	457962	Dipsadidae	0	0	possibly_threatened	possibly_threatened
Tillandsia minasgeraisensis	4	4	CR	CR B2a	4	4	CR	CR B2a	NA	NA	NA	NA	NA	NA	Tillandsia	0	0	possibly_threatened	possibly_threatened
Neomarica caulosa	25311	40	VU	VU B2a	25311	40	VU	VU B2a	NA	NA	NA	NA	NA	NA	Iridaceae	0	0	possibly_threatened	possibly_threatened
Tillandsia juerg-rutschmannii	8	8	CR	CR B1a	8	8	CR	CR B1a	NA	NA	NA	NA	NA	NA	Tillandsia	0	0	possibly_threatened	possibly_threatened
Tillandsia mima	180600	40	VU	VU B2a	180198	36	VU	VU B2a	NA	NA	NA	NA	NA	NA	Tillandsia	-0.22259136212624586	-10	possibly_threatened	possibly_threatened
Iris orientalis	266623	12	EN	EN B2a	4	4	CR	CR B2a	NA	NA	NA	NA	NA	NA	Iridaceae	-99.99849975433477	-66.66666666666666	possibly_threatened	possibly_threatened
Sibynomorphus turgidus	2627543	224	LC or NT	LC or NT B1a+B2a	1084060	172	LC or NT	LC or NT B1a+B2a	NA	NA	NA	NA	NA	NA	Dipsadidae	-58.74244493810378	-23.214285714285715	not_threatened	not_threatened
Tillandsia crenulipetala	148832	20	EN	EN B2a	96845	16	EN	EN B2a	NA	NA	NA	NA	NA	NA	Tillandsia	-34.929988174586114	-20	possibly_threatened	possibly_threatened
Tillandsia chartacea	4	4	CR	CR B2a	4	4	CR	CR B2a	2019	CR	B1ab(ii,iii)	Unknown	NA	3.02	Tillandsia	0	0	possibly_threatened	possibly_threatened
Sisyrinchium mucronatum	178852	36	VU	VU B2a	22946	28	VU	VU B2a	NA	NA	NA	NA	NA	NA	Iridaceae	-87.1703978708653	-22.22222222222222	possibly_threatened	possibly_threatened
Thamnodynastes gambotensis	191429	164	LC or NT	LC or NT B1a+B2a	191429	156	LC or NT	LC or NT B1a+B2a	2016	LC	NA	Stable	NA	32000	Dipsadidae	0	-4.878048780487805	not_threatened	not_threatened
Sisyrinchium itabiritense	3380	20	EN	EN B1a+B2a	3380	20	EN	EN B1a+B2a	NA	NA	NA	NA	NA	NA	Iridaceae	0	0	possibly_threatened	possibly_threatened
Tillandsia racinae	8	8	EN	EN B2a	8	8	EN	EN B2a	NA	NA	NA	NA	NA	NA	Tillandsia	0	0	possibly_threatened	possibly_threatened
Magliophis exiguum	9196	100	LC or NT	LC or NT B1a+B2a	7346	80	LC or NT	LC or NT B1a+B2a	NA	NA	NA	NA	NA	NA	Dipsadidae	-20.117442366246195	-20	not_threatened	not_threatened
Herbertia tigridioides	120	12	EN	EN B1a+B2a	120	12	EN	EN B1a+B2a	NA	NA	NA	NA	NA	NA	Iridaceae	0	0	possibly_threatened	possibly_threatened
Tillandsia erecta	5793	20	EN	EN B2a	5793	20	EN	EN B2a	NA	NA	NA	NA	NA	NA	Tillandsia	0	0	possibly_threatened	possibly_threatened
Cipura gigas	45399	40	VU	VU B2a	27934	24	VU	VU B2a	NA	NA	NA	NA	NA	NA	Iridaceae	-38.47001035265094	-40	possibly_threatened	possibly_threatened
Tillandsia kautskyi	11291	40	VU	VU B1a+B2a	11291	40	VU	VU B1a+B2a	NA	NA	NA	NA	NA	NA	Tillandsia	0	0	possibly_threatened	possibly_threatened
Tropidodipsas fasciata	942197	180	LC or NT	LC or NT B1a+B2a	770864	164	LC or NT	LC or NT B1a+B2a	2019	LC	NA	Stable	NA	NA	Dipsadidae	-18.18441366296008	-8.88888888888889	not_threatened	not_threatened
Tillandsia copynii	120	12	EN	EN B1a+B2a	120	12	EN	EN B1a+B2a	NA	NA	NA	NA	NA	NA	Tillandsia	0	0	possibly_threatened	possibly_threatened
Tillandsia espinosae	8	8	EN	EN B2a	8	8	EN	EN B2a	NA	NA	NA	NA	NA	NA	Tillandsia	0	0	possibly_threatened	possibly_threatened
Helicops scalaris	220644	24	VU	VU B2a	141095	20	EN	EN B2a	2016	LC	NA	Stable	NA	34000	Dipsadidae	-36.05309910987835	-16.666666666666664	possibly_threatened	possibly_threatened
Siphlophis longicaudatus	8624	12	EN	EN B2a	8	8	EN	EN B2a	2019	LC	NA	Unknown	NA	489918	Dipsadidae	-99.90723562152134	-33.33333333333333	possibly_threatened	possibly_threatened
Tillandsia straminea	161232	72	LC or NT	LC or NT B1a+B2a	161232	72	LC or NT	LC or NT B1a+B2a	NA	NA	NA	NA	NA	NA	Tillandsia	0	0	not_threatened	not_threatened
Rhadinella pegosalyta	34	20	EN	EN B1a+B2a	34	20	EN	EN B1a+B2a	2014	VU	D2	Decreasing	NA	80	Dipsadidae	0	0	possibly_threatened	possibly_threatened
Tillandsia montana	82248	32	VU	VU B2a	82248	32	VU	VU B2a	NA	NA	NA	NA	NA	NA	Tillandsia	0	0	possibly_threatened	possibly_threatened
Bathyraja albomaculata	8290782	1036	LC or NT	LC or NT B1a+B2a	1320030	964	LC or NT	LC or NT B1a+B2a	2018	VU	A4bcd	Unknown	NA	NA	Arhynchobatidae	-84.07834146405008	-6.94980694980695	not_threatened	not_threatened
Tillandsia verapazana	8	8	CR	CR B1a	8	8	CR	CR B1a	NA	NA	NA	NA	NA	NA	Tillandsia	0	0	possibly_threatened	possibly_threatened
Imantodes chocoensis	54550	28	VU	VU B2a	54550	28	VU	VU B2a	2017	LC	NA	Unknown	NA	6601.182	Dipsadidae	0	0	possibly_threatened	possibly_threatened
Bathyraja cousseauae	353521	44	VU	VU B2a	93696	24	VU	VU B2a	2007	NT	NA	Decreasing	NA	NA	Arhynchobatidae	-73.49634109430558	-45.45454545454545	possibly_threatened	possibly_threatened
Tillandsia kammii	4	4	CR	CR B2a	4	4	CR	CR B2a	NA	NA	NA	NA	NA	NA	Tillandsia	0	0	possibly_threatened	possibly_threatened
Tillandsia subulifera	896061	56	LC or NT	LC or NT B1a+B2a	896061	56	LC or NT	LC or NT B1a+B2a	NA	NA	NA	NA	NA	NA	Tillandsia	0	0	not_threatened	not_threatened
Arrhyton vittatum	34382	48	LC or NT	LC or NT B1a+B2a	8	8	EN	EN B2a	2017	LC	NA	Unknown	NA	NA	Dipsadidae	-99.97673201093595	-83.33333333333334	not_threatened	possibly_threatened
Tillandsia humilis	172874	36	VU	VU B2a	163334	32	VU	VU B2a	NA	NA	NA	NA	NA	NA	Tillandsia	-5.518470099610121	-11.11111111111111	possibly_threatened	possibly_threatened
Tillandsia coalcomanensis	4	4	CR	CR B2a	4	4	CR	CR B2a	NA	NA	NA	NA	NA	NA	Tillandsia	0	0	possibly_threatened	possibly_threatened
Psomophis genimaculatus	650029	52	LC or NT	LC or NT B1a+B2a	420020	40	VU	VU B2a	2019	LC	NA	Stable	NA	NA	Dipsadidae	-35.384421310433844	-23.076923076923077	not_threatened	possibly_threatened
Tillandsia plowmanii	5902	16	EN	EN B2a	5902	16	EN	EN B2a	NA	NA	NA	NA	NA	NA	Tillandsia	0	0	possibly_threatened	possibly_threatened
Tillandsia bonita	4	4	CR	CR B2a	4	4	CR	CR B2a	NA	NA	NA	NA	NA	NA	Tillandsia	0	0	possibly_threatened	possibly_threatened
Atractus trilineatus	393864	136	LC or NT	LC or NT B1a+B2a	393864	88	LC or NT	LC or NT B1a+B2a	2019	LC	NA	Stable	NA	NA	Dipsadidae	0	-35.294117647058826	not_threatened	not_threatened
Sisyrinchium iridifolium	5538049	96	LC or NT	LC or NT B1a+B2a	4924445	56	LC or NT	LC or NT B1a+B2a	NA	NA	NA	NA	NA	NA	Iridaceae	-11.079786401312086	-41.66666666666667	not_threatened	not_threatened
Neomarica silvestris	416	12	EN	EN B1a+B2a	8	8	EN	EN B2a	NA	NA	NA	NA	NA	NA	Iridaceae	-98.07692307692307	-33.33333333333333	possibly_threatened	possibly_threatened
Helicops pastazae	1296207	148	LC or NT	LC or NT B1a+B2a	1296207	144	LC or NT	LC or NT B1a+B2a	2016	LC	NA	Unknown	NA	NA	Dipsadidae	0	-2.7027027027027026	not_threatened	not_threatened
Tillandsia walteri	460248	76	LC or NT	LC or NT B1a+B2a	460248	76	LC or NT	LC or NT B1a+B2a	NA	NA	NA	NA	NA	NA	Tillandsia	0	0	not_threatened	not_threatened
Sisyrinchium rambonis	13448	24	VU	VU B1a+B2a	13448	24	VU	VU B1a+B2a	NA	NA	NA	NA	NA	NA	Iridaceae	0	0	possibly_threatened	possibly_threatened
Atractus schach	1818137	20	EN	EN B2a	1818137	20	EN	EN B2a	2019	LC	NA	Stable	NA	NA	Dipsadidae	0	0	possibly_threatened	possibly_threatened
Tillandsia wurdackii	90862	28	VU	VU B2a	90862	28	VU	VU B2a	NA	NA	NA	NA	NA	NA	Tillandsia	0	0	possibly_threatened	possibly_threatened
Olsynium obscurum	252366	24	EN	EN B2a	252366	24	EN	EN B2a	NA	NA	NA	NA	NA	NA	Iridaceae	0	0	possibly_threatened	possibly_threatened
Tillandsia subconcolor	1357	12	EN	EN B1a+B2a	1357	12	EN	EN B1a+B2a	NA	NA	NA	NA	NA	NA	Tillandsia	0	0	possibly_threatened	possibly_threatened
Ninia hudsoni	374945	64	LC or NT	LC or NT B1a+B2a	374945	64	LC or NT	LC or NT B1a+B2a	2019	LC	NA	Unknown	NA	NA	Dipsadidae	0	0	not_threatened	not_threatened
Cypella mandonii	27151	20	EN	EN B2a	4	4	CR	CR B2a	NA	NA	NA	NA	NA	NA	Iridaceae	-99.98526757762146	-80	possibly_threatened	possibly_threatened
Xenopholis werdingorum	8	8	EN	EN B2a	8	8	EN	EN B2a	NA	NA	NA	NA	NA	NA	Dipsadidae	0	0	possibly_threatened	possibly_threatened
Tillandsia sagasteguii	83783	16	EN	EN B2a	83783	16	EN	EN B2a	NA	NA	NA	NA	NA	NA	Tillandsia	0	0	possibly_threatened	possibly_threatened
Neomarica paradoxa	8	8	EN	EN B2a	8	8	EN	EN B2a	NA	NA	NA	NA	NA	NA	Iridaceae	0	0	possibly_threatened	possibly_threatened
Sisyrinchium microbracteatum	1254	36	VU	VU B1a+B2a	1250	28	VU	VU B1a+B2a	NA	NA	NA	NA	NA	NA	Iridaceae	-0.3189792663476874	-22.22222222222222	possibly_threatened	possibly_threatened
Tillandsia stenoura	670563	148	LC or NT	LC or NT B1a+B2a	670563	144	LC or NT	LC or NT B1a+B2a	2019	LC	NA	Stable	NA	NA	Tillandsia	0	-2.7027027027027026	not_threatened	not_threatened
Atractus torquatus	4273681	52	LC or NT	LC or NT B1a+B2a	4273681	52	LC or NT	LC or NT B1a+B2a	2019	LC	NA	Stable	NA	NA	Dipsadidae	0	0	not_threatened	not_threatened
Sisyrinchium miamiense	626858	56	LC or NT	LC or NT B1a+B2a	273250	24	VU	VU B2a	NA	NA	NA	NA	NA	NA	Iridaceae	-56.409585583975954	-57.14285714285714	not_threatened	possibly_threatened
Cypella aquatilis	873	12	EN	EN B1a+B2a	873	12	EN	EN B1a+B2a	NA	NA	NA	NA	NA	NA	Iridaceae	0	0	possibly_threatened	possibly_threatened
Tillandsia rubella	541988	72	LC or NT	LC or NT B1a+B2a	430341	60	LC or NT	LC or NT B1a+B2a	NA	NA	NA	NA	NA	NA	Tillandsia	-20.59953356900891	-16.666666666666664	not_threatened	not_threatened
Atractus lehmanni	310168	40	VU	VU B2a	50849	32	VU	VU B2a	2016	DD	NA	Unknown	NA	NA	Dipsadidae	-83.60598127466406	-20	possibly_threatened	possibly_threatened
Cipura rupicola	88	20	EN	EN B1a+B2a	88	20	EN	EN B1a+B2a	NA	NA	NA	NA	NA	NA	Iridaceae	0	0	possibly_threatened	possibly_threatened
Prosthechea cochleata	6428329	2356	LC or NT	LC or NT B1a+B2a	5382523	2040	LC or NT	LC or NT B1a+B2a	NA	NA	NA	NA	NA	NA	Prosthechea	-16.268706844344774	-13.412563667232597	not_threatened	not_threatened
Synophis niceforomariae	210	12	EN	EN B1a+B2a	210	12	EN	EN B1a+B2a	NA	NA	NA	NA	NA	NA	Dipsadidae	0	0	possibly_threatened	possibly_threatened
Tillandsia sodiroi	230802	48	VU	VU B2a	230802	48	VU	VU B2a	2003	VU	A2a	NA	NA	NA	Tillandsia	0	0	possibly_threatened	possibly_threatened
Neomarica portosecurensis	25311	32	VU	VU B2a	25311	32	VU	VU B2a	NA	NA	NA	NA	NA	NA	Iridaceae	0	0	possibly_threatened	possibly_threatened
Cryophis hallbergi	7417	40	VU	VU B1a+B2a	7417	36	VU	VU B1a+B2a	2007	DD	NA	Unknown	NA	NA	Dipsadidae	0	-10	possibly_threatened	possibly_threatened
Tillandsia oroyensis	252673	36	VU	VU B2a	252673	36	VU	VU B2a	NA	NA	NA	NA	NA	NA	Tillandsia	0	0	possibly_threatened	possibly_threatened
Tillandsia platyphylla	4	4	CR	CR B2a	4	4	CR	CR B2a	NA	NA	NA	NA	NA	NA	Tillandsia	0	0	possibly_threatened	possibly_threatened
Prosthechea citrina	503468	208	LC or NT	LC or NT B1a+B2a	461961	148	LC or NT	LC or NT B1a+B2a	NA	NA	NA	NA	NA	NA	Prosthechea	-8.244218103235955	-28.846153846153843	not_threatened	not_threatened
Rhadinaea forbesi	14308	52	LC or NT	LC or NT B1a+B2a	13824	40	VU	VU B1a+B2a	2007	DD	NA	Unknown	NA	NA	Dipsadidae	-3.3827229521945763	-23.076923076923077	not_threatened	possibly_threatened
Atractus favae	8	8	EN	EN B2a	8	8	EN	EN B2a	2016	DD	NA	Unknown	NA	NA	Dipsadidae	0	0	possibly_threatened	possibly_threatened
Trimezia fistulosa	29796	12	EN	EN B2a	29796	12	EN	EN B2a	NA	NA	NA	NA	NA	NA	Iridaceae	0	0	possibly_threatened	possibly_threatened
Prosthechea sceptra	55221	64	LC or NT	LC or NT B1a+B2a	19454	52	VU	VU B1a+B2a	NA	NA	NA	NA	NA	NA	Prosthechea	-64.77064884735879	-18.75	not_threatened	possibly_threatened
Tillandsia nana	186622	60	LC or NT	LC or NT B1a+B2a	186622	60	LC or NT	LC or NT B1a+B2a	NA	NA	NA	NA	NA	NA	Tillandsia	0	0	not_threatened	not_threatened
Tillandsia macbrideana	10851	16	EN	EN B2a	10851	16	EN	EN B2a	NA	NA	NA	NA	NA	NA	Tillandsia	0	0	possibly_threatened	possibly_threatened
Neomarica fluminensis	98195	32	VU	VU B2a	25315	28	VU	VU B2a	NA	NA	NA	NA	NA	NA	Iridaceae	-74.21966495239064	-12.5	possibly_threatened	possibly_threatened
Tillandsia interrupta	4	4	CR	CR B2a	NA	NA	NA	NA	NA	NA	NA	NA	NA	NA	Tillandsia	NA	NA	possibly_threatened	NA
Bathyraja brachyurops	6174502	1324	LC or NT	LC or NT B1a+B2a	1449922	1112	LC or NT	LC or NT B1a+B2a	2007	LC	NA	Unknown	NA	NA	Arhynchobatidae	-76.51758797713565	-16.012084592145015	not_threatened	not_threatened
Hypsirhynchus ferox	632159	272	LC or NT	LC or NT B1a+B2a	69891	220	LC or NT	LC or NT B1a+B2a	2016	LC	NA	Unknown	NA	80232	Dipsadidae	-88.94407894216486	-19.11764705882353	not_threatened	not_threatened
Geophis lorancai	4	4	CR	CR B2a	4	4	CR	CR B2a	NA	NA	NA	NA	NA	NA	Dipsadidae	0	0	possibly_threatened	possibly_threatened
Sisyrinchium balansae	556093	60	LC or NT	LC or NT B1a+B2a	556093	60	LC or NT	LC or NT B1a+B2a	NA	NA	NA	NA	NA	NA	Iridaceae	0	0	not_threatened	not_threatened
Tillandsia floribunda	226643	48	VU	VU B2a	112169	44	VU	VU B2a	NA	NA	NA	NA	NA	NA	Tillandsia	-50.50850897667256	-8.333333333333332	possibly_threatened	possibly_threatened
Trimezia pusilla	8	8	EN	EN B2a	8	8	EN	EN B2a	NA	NA	NA	NA	NA	NA	Iridaceae	0	0	possibly_threatened	possibly_threatened
Saphenophis sneiderni	102	12	EN	EN B1a+B2a	102	12	EN	EN B1a+B2a	2017	EN	B1ab(iii)	Unknown	NA	200	Dipsadidae	0	0	possibly_threatened	possibly_threatened
Tillandsia ferreyrae	14152	16	EN	EN B2a	14152	16	EN	EN B2a	NA	NA	NA	NA	NA	NA	Tillandsia	0	0	possibly_threatened	possibly_threatened
Atractus vertebrolineatus	8	8	EN	EN B2a	8	8	EN	EN B2a	2016	DD	NA	Unknown	NA	NA	Dipsadidae	0	0	possibly_threatened	possibly_threatened
Atractus natans	21335	12	EN	EN B2a	21335	12	EN	EN B2a	2019	LC	NA	Unknown	NA	NA	Dipsadidae	0	0	possibly_threatened	possibly_threatened
Tillandsia confertiflora	163122	24	VU	VU B2a	97865	20	EN	EN B2a	NA	NA	NA	NA	NA	NA	Tillandsia	-40.00502691237233	-16.666666666666664	possibly_threatened	possibly_threatened
Pseudotrimezia planifolia	202306	32	VU	VU B2a	201964	28	VU	VU B2a	NA	NA	NA	NA	NA	NA	Iridaceae	-0.1690508437713167	-12.5	possibly_threatened	possibly_threatened
Rioraja agassizii	1678415	136	LC or NT	LC or NT B1a+B2a	813076	104	LC or NT	LC or NT B1a+B2a	2007	VU	A4d	Unknown	NA	NA	Arhynchobatidae	-51.55691530402194	-23.52941176470588	not_threatened	not_threatened
Synophis bicolor	178161	28	VU	VU B2a	158608	24	VU	VU B2a	NA	NA	NA	NA	NA	NA	Dipsadidae	-10.974904721010772	-14.285714285714285	possibly_threatened	possibly_threatened
Tillandsia cauligera	236269	24	VU	VU B2a	236269	24	VU	VU B2a	NA	NA	NA	NA	NA	NA	Tillandsia	0	0	possibly_threatened	possibly_threatened
Pseudotrimezia laevis	3292	24	VU	VU B1a+B2a	3292	24	VU	VU B1a+B2a	NA	NA	NA	NA	NA	NA	Iridaceae	0	0	possibly_threatened	possibly_threatened
Atractus loveridgei	28482	56	LC or NT	LC or NT B1a+B2a	18483	48	VU	VU B1a+B2a	2017	DD	NA	Unknown	NA	NA	Dipsadidae	-35.1063829787234	-14.285714285714285	not_threatened	possibly_threatened
Pseudotrimezia gracilis	21254	32	VU	VU B2a	21254	32	VU	VU B2a	NA	NA	NA	NA	NA	NA	Iridaceae	0	0	possibly_threatened	possibly_threatened
Atractus darienensis	4	4	CR	CR B2a	4	4	CR	CR B2a	2013	DD	NA	Unknown	NA	NA	Dipsadidae	0	0	possibly_threatened	possibly_threatened
Tillandsia caulescens	142795	56	LC or NT	LC or NT B1a+B2a	142795	56	LC or NT	LC or NT B1a+B2a	NA	NA	NA	NA	NA	NA	Tillandsia	0	0	not_threatened	not_threatened
Tillandsia edithae	4	4	CR	CR B2a	4	4	CR	CR B2a	NA	NA	NA	NA	NA	NA	Tillandsia	0	0	possibly_threatened	possibly_threatened
Atractus wagleri	154	12	EN	EN B1a+B2a	154	12	EN	EN B1a+B2a	2017	LC	NA	Unknown	NA	NA	Dipsadidae	0	0	possibly_threatened	possibly_threatened
Tillandsia grazielae	4	4	CR	CR B2a	4	4	CR	CR B2a	NA	NA	NA	NA	NA	NA	Tillandsia	0	0	possibly_threatened	possibly_threatened
Sisyrinchium claritae	395232	36	VU	VU B2a	283727	32	VU	VU B2a	NA	NA	NA	NA	NA	NA	Iridaceae	-28.21254351874342	-11.11111111111111	possibly_threatened	possibly_threatened
Tillandsia maya	4	4	CR	CR B2a	4	4	CR	CR B2a	NA	NA	NA	NA	NA	NA	Tillandsia	0	0	possibly_threatened	possibly_threatened
Geophis nigroalbus	2671	12	EN	EN B1a+B2a	2671	12	EN	EN B1a+B2a	2015	NT	NA	Unknown	NA	500	Dipsadidae	0	0	possibly_threatened	possibly_threatened
Tillandsia nicolasensis	4	4	CR	CR B2a	4	4	CR	CR B2a	NA	NA	NA	NA	NA	NA	Tillandsia	0	0	possibly_threatened	possibly_threatened
Tigridia amatlanensis	8	8	CR	CR B1a	8	8	CR	CR B1a	NA	NA	NA	NA	NA	NA	Iridaceae	0	0	possibly_threatened	possibly_threatened
Psammobatis extenta	3531945	360	LC or NT	LC or NT B1a+B2a	3521572	276	LC or NT	LC or NT B1a+B2a	2004	LC	NA	Unknown	NA	NA	Arhynchobatidae	-0.2936908700446921	-23.333333333333332	not_threatened	not_threatened
Tillandsia guenther-nolleri	4	4	CR	CR B2a	4	4	CR	CR B2a	NA	NA	NA	NA	NA	NA	Tillandsia	0	0	possibly_threatened	possibly_threatened
Atractus werneri	3615	24	EN	EN B1a+B2a	3615	24	EN	EN B1a+B2a	2019	LC	NA	Unknown	NA	NA	Dipsadidae	0	0	possibly_threatened	possibly_threatened
Pseudotrimezia nana	4	4	CR	CR B1a	4	4	CR	CR B1a	NA	NA	NA	NA	NA	NA	Iridaceae	0	0	possibly_threatened	possibly_threatened
Tillandsia schatzlii	4	4	CR	CR B2a	4	4	CR	CR B2a	NA	NA	NA	NA	NA	NA	Tillandsia	0	0	possibly_threatened	possibly_threatened
Tillandsia pinicola	4	4	CR	CR B2a	4	4	CR	CR B2a	NA	NA	NA	NA	NA	NA	Tillandsia	0	0	possibly_threatened	possibly_threatened
Tillandsia may-patii	4	4	CR	CR B2a	4	4	CR	CR B2a	NA	NA	NA	NA	NA	NA	Tillandsia	0	0	possibly_threatened	possibly_threatened
Calydorea gardneri	792093	20	EN	EN B2a	474680	16	EN	EN B2a	NA	NA	NA	NA	NA	NA	Iridaceae	-40.07269348422471	-20	possibly_threatened	possibly_threatened
Atractus snethlageae	1323753	28	VU	VU B2a	1299736	24	VU	VU B2a	2019	LC	NA	Unknown	NA	NA	Dipsadidae	-1.814311280125522	-14.285714285714285	possibly_threatened	possibly_threatened
Cypella catharinensis	4	4	CR	CR B2a	4	4	CR	CR B2a	NA	NA	NA	NA	NA	NA	Iridaceae	0	0	possibly_threatened	possibly_threatened
Tillandsia jaguactalensis	8	8	EN	EN B2a	8	8	EN	EN B2a	NA	NA	NA	NA	NA	NA	Tillandsia	0	0	possibly_threatened	possibly_threatened
Atractus heliobelluomini	4	4	CR	CR B2a	4	4	CR	CR B2a	2019	DD	NA	Unknown	NA	NA	Dipsadidae	0	0	possibly_threatened	possibly_threatened
Sisyrinchium deflexum	4	4	CR	CR B2a	4	4	CR	CR B2a	NA	NA	NA	NA	NA	NA	Iridaceae	0	0	possibly_threatened	possibly_threatened
Atractus franciscopaivai	4	4	CR	CR B2a	4	4	CR	CR B2a	2019	DD	NA	Unknown	NA	NA	Dipsadidae	0	0	possibly_threatened	possibly_threatened
Tillandsia tillii	8	8	EN	EN B2a	8	8	EN	EN B2a	NA	NA	NA	NA	NA	NA	Tillandsia	0	0	possibly_threatened	possibly_threatened
Atlantoraja platana	745276	104	LC or NT	LC or NT B1a+B2a	179533	52	LC or NT	LC or NT B1a+B2a	2007	VU	A4bd	Decreasing	NA	NA	Arhynchobatidae	-75.91053515744503	-50	not_threatened	not_threatened
Atractus obtusirostris	446	12	EN	EN B1a+B2a	8	8	EN	EN B2a	2015	DD	NA	Unknown	NA	NA	Dipsadidae	-98.20627802690582	-33.33333333333333	possibly_threatened	possibly_threatened
Tillandsia francisci	72	12	EN	EN B1a+B2a	72	12	EN	EN B1a+B2a	NA	NA	NA	NA	NA	NA	Tillandsia	0	0	possibly_threatened	possibly_threatened
Hesperoxiphion peruvianum	176373	40	VU	VU B2a	45176	28	VU	VU B2a	NA	NA	NA	NA	NA	NA	Iridaceae	-74.38610218117286	-30	possibly_threatened	possibly_threatened
Atractus charitoae	4	4	CR	CR B2a	4	4	CR	CR B2a	2019	DD	NA	Unknown	NA	NA	Dipsadidae	0	0	possibly_threatened	possibly_threatened
Tigridia suarezii	4118	16	EN	EN B1a+B2a	4118	16	EN	EN B1a+B2a	NA	NA	NA	NA	NA	NA	Iridaceae	0	0	possibly_threatened	possibly_threatened
Tillandsia abdita	17842	36	VU	VU B1a+B2a	5440	20	EN	EN B2a	NA	NA	NA	NA	NA	NA	Tillandsia	-69.51014460262303	-44.44444444444444	possibly_threatened	possibly_threatened
Atractus occipitoalbus	93308	84	LC or NT	LC or NT B1a+B2a	49949	72	LC or NT	LC or NT B1a+B2a	2016	NT	NA	Unknown	NA	9600	Dipsadidae	-46.46868435718267	-14.285714285714285	not_threatened	not_threatened
Tillandsia cauliflora	4	4	CR	CR B2a	4	4	CR	CR B2a	NA	NA	NA	NA	NA	NA	Tillandsia	0	0	possibly_threatened	possibly_threatened
Erythrolamprus pseudocorallus	66816	24	VU	VU B2a	29489	20	EN	EN B2a	2015	LC	NA	Unknown	NA	NA	Dipsadidae	-55.86536159003831	-16.666666666666664	possibly_threatened	possibly_threatened
Tillandsia brevilingua	85410	20	EN	EN B2a	85410	20	EN	EN B2a	NA	NA	NA	NA	NA	NA	Tillandsia	0	0	possibly_threatened	possibly_threatened
Sisyrinchium exalatum	556019	44	VU	VU B2a	556019	40	VU	VU B2a	NA	NA	NA	NA	NA	NA	Iridaceae	0	-9.090909090909092	possibly_threatened	possibly_threatened
Atractus trivittatus	4	4	CR	CR B2a	4	4	CR	CR B2a	2017	DD	NA	Unknown	NA	NA	Dipsadidae	0	0	possibly_threatened	possibly_threatened
Tillandsia aequatorialis	18628	24	EN	EN B2a	18628	24	EN	EN B2a	2003	VU	D2	NA	NA	NA	Tillandsia	0	0	possibly_threatened	possibly_threatened
Tigridia conzattii	3038	32	VU	VU B1a+B2a	993	24	EN	EN B1a+B2a	NA	NA	NA	NA	NA	NA	Iridaceae	-67.3140223831468	-25	possibly_threatened	possibly_threatened
Erythrolamprus triscalis	145	32	EN	EN B1a+B2a	145	32	EN	EN B1a+B2a	2016	EN	B1ab(iii)	Unknown	NA	444	Dipsadidae	0	0	possibly_threatened	possibly_threatened
Tillandsia mazatlanensis	4	4	CR	CR B2a	4	4	CR	CR B2a	NA	NA	NA	NA	NA	NA	Tillandsia	0	0	possibly_threatened	possibly_threatened
Tillandsia pinnatodigitata	4	4	CR	CR B2a	4	4	CR	CR B2a	NA	NA	NA	NA	NA	NA	Tillandsia	0	0	possibly_threatened	possibly_threatened
Tigridia huajuapanensis	3277	52	VU	VU B1a+B2a	3274	52	VU	VU B1a+B2a	NA	NA	NA	NA	NA	NA	Iridaceae	-0.091547146780592	0	possibly_threatened	possibly_threatened
Tigridia fosteri	23877	56	VU	VU B2a	1292	44	EN	EN B1a+B2a	NA	NA	NA	NA	NA	NA	Iridaceae	-94.5889349583281	-21.428571428571427	possibly_threatened	possibly_threatened
Tillandsia engleriana	312427	20	EN	EN B2a	312427	20	EN	EN B2a	NA	NA	NA	NA	NA	NA	Tillandsia	0	0	possibly_threatened	possibly_threatened
Tretanorhinus nigroluteus	797202	248	LC or NT	LC or NT B1a+B2a	787177	192	LC or NT	LC or NT B1a+B2a	2016	LC	NA	Unknown	NA	NA	Dipsadidae	-1.2575231873477488	-22.58064516129032	not_threatened	not_threatened
Tillandsia cerrateana	71	12	EN	EN B1a+B2a	71	12	EN	EN B1a+B2a	NA	NA	NA	NA	NA	NA	Tillandsia	0	0	possibly_threatened	possibly_threatened
Tigridia tepoxtlana	12	12	CR	CR B1a+B2a	12	12	CR	CR B1a+B2a	NA	NA	NA	NA	NA	NA	Iridaceae	0	0	possibly_threatened	possibly_threatened
Tillandsia coinaensis	4	4	CR	CR B2a	4	4	CR	CR B2a	NA	NA	NA	NA	NA	NA	Tillandsia	0	0	possibly_threatened	possibly_threatened
Tigridia estelae	164	16	EN	EN B1a+B2a	164	16	EN	EN B1a+B2a	NA	NA	NA	NA	NA	NA	Iridaceae	0	0	possibly_threatened	possibly_threatened
Tigridia tuitensis	4	4	CR	CR B2a	4	4	CR	CR B2a	NA	NA	NA	NA	NA	NA	Iridaceae	0	0	possibly_threatened	possibly_threatened
Tillandsia violascens	71152	40	VU	VU B2a	48002	36	VU	VU B2a	NA	NA	NA	NA	NA	NA	Tillandsia	-32.53597931189566	-10	possibly_threatened	possibly_threatened
Lygophis elegantissimus	469069	52	VU	VU B2a	469069	52	VU	VU B2a	2010	LC	NA	Unknown	NA	NA	Dipsadidae	0	0	possibly_threatened	possibly_threatened
Tigridia coerulea	16154	20	EN	EN B2a	2620	16	EN	EN B1a+B2a	NA	NA	NA	NA	NA	NA	Iridaceae	-83.78110684660146	-20	possibly_threatened	possibly_threatened
Tillandsia queroensis	236685	24	VU	VU B2a	236685	24	VU	VU B2a	NA	NA	NA	NA	NA	NA	Tillandsia	0	0	possibly_threatened	possibly_threatened
Atractus titanicus	653	16	EN	EN B1a+B2a	653	16	EN	EN B1a+B2a	2017	LC	NA	Unknown	NA	NA	Dipsadidae	0	0	possibly_threatened	possibly_threatened
Sisyrinchium zamudioi	8	8	CR	CR B1a	8	8	CR	CR B1a	NA	NA	NA	NA	NA	NA	Iridaceae	0	0	possibly_threatened	possibly_threatened
Prosthechea fragrans	18216356	1052	LC or NT	LC or NT B1a+B2a	17851762	916	LC or NT	LC or NT B1a+B2a	NA	NA	NA	NA	NA	NA	Prosthechea	-2.0014650570070107	-12.927756653992395	not_threatened	not_threatened
Atractus melanogaster	4	4	CR	CR B2a	4	4	CR	CR B2a	2015	DD	NA	Unknown	NA	NA	Dipsadidae	0	0	possibly_threatened	possibly_threatened
Tillandsia somnians	7489	20	EN	EN B2a	7489	20	EN	EN B2a	NA	NA	NA	NA	NA	NA	Tillandsia	0	0	possibly_threatened	possibly_threatened
Tigridia violacea	98357	64	LC or NT	LC or NT B1a+B2a	87049	52	LC or NT	LC or NT B1a+B2a	NA	NA	NA	NA	NA	NA	Iridaceae	-11.496893967892472	-18.75	not_threatened	not_threatened
Atractus paisa	35	12	EN	EN B1a+B2a	35	12	EN	EN B1a+B2a	2017	LC	NA	Unknown	NA	NA	Dipsadidae	0	0	possibly_threatened	possibly_threatened
Tillandsia polyantha	16490	36	VU	VU B1a+B2a	16490	36	VU	VU B1a+B2a	2003	EN	A2a	NA	NA	NA	Tillandsia	0	0	possibly_threatened	possibly_threatened
Saphenophis antioquiensis	4	4	CR	CR B2a	4	4	CR	CR B2a	2016	DD	NA	Unknown	NA	NA	Dipsadidae	0	0	possibly_threatened	possibly_threatened
Atractus sanguineus	4	4	CR	CR B2a	4	4	CR	CR B2a	NA	NA	NA	NA	NA	NA	Dipsadidae	0	0	possibly_threatened	possibly_threatened
Sisyrinchium johnstonii	647852	56	LC or NT	LC or NT B1a+B2a	269043	48	VU	VU B2a	NA	NA	NA	NA	NA	NA	Iridaceae	-58.4715336218766	-14.285714285714285	not_threatened	possibly_threatened
Prosthechea hartwegii	3082624	172	LC or NT	LC or NT B1a+B2a	2086059	160	LC or NT	LC or NT B1a+B2a	NA	NA	NA	NA	NA	NA	Prosthechea	-32.32846432130548	-6.976744186046512	not_threatened	not_threatened
Tillandsia superba	538175	96	LC or NT	LC or NT B1a+B2a	538175	96	LC or NT	LC or NT B1a+B2a	NA	NA	NA	NA	NA	NA	Tillandsia	0	0	not_threatened	not_threatened
Tropidodipsas philippii	314490	88	LC or NT	LC or NT B1a+B2a	314490	84	LC or NT	LC or NT B1a+B2a	2007	LC	NA	Stable	NA	NA	Dipsadidae	0	-4.545454545454546	not_threatened	not_threatened
Tigridia martinezii	41	36	EN	EN B1a+B2a	36	32	EN	EN B1a+B2a	NA	NA	NA	NA	NA	NA	Iridaceae	-12.195121951219512	-11.11111111111111	possibly_threatened	possibly_threatened
Prosthechea tigrina	1879694	36	VU	VU B2a	1671887	24	VU	VU B2a	NA	NA	NA	NA	NA	NA	Prosthechea	-11.05536326657424	-33.33333333333333	possibly_threatened	possibly_threatened
Tillandsia krukoffiana	145212	56	LC or NT	LC or NT B1a+B2a	118756	48	LC or NT	LC or NT B1a+B2a	NA	NA	NA	NA	NA	NA	Tillandsia	-18.218879982370602	-14.285714285714285	not_threatened	not_threatened
Atractus fuliginosus	52073	12	EN	EN B2a	52073	12	EN	EN B2a	2017	DD	NA	Unknown	NA	NA	Dipsadidae	0	0	possibly_threatened	possibly_threatened
Gladiolus liliaceus	4	4	CR	CR B2a	4	4	CR	CR B2a	NA	NA	NA	NA	NA	NA	Iridaceae	0	0	possibly_threatened	possibly_threatened
Tillandsia dichrophylla	212196	16	EN	EN B2a	189788	12	EN	EN B2a	NA	NA	NA	NA	NA	NA	Tillandsia	-10.560048257271578	-25	possibly_threatened	possibly_threatened
Alophia veracruzana	9598	24	VU	VU B1a+B2a	9598	24	VU	VU B1a+B2a	NA	NA	NA	NA	NA	NA	Iridaceae	0	0	possibly_threatened	possibly_threatened
Tillandsia flagellata	11425	32	VU	VU B1a+B2a	8301	28	VU	VU B1a+B2a	NA	NA	NA	NA	NA	NA	Tillandsia	-27.343544857768055	-12.5	possibly_threatened	possibly_threatened
Tigridia venusta	5474	16	EN	EN B2a	51	12	EN	EN B1a+B2a	NA	NA	NA	NA	NA	NA	Iridaceae	-99.06832298136646	-25	possibly_threatened	possibly_threatened
Tillandsia brevicapsula	656	16	EN	EN B1a+B2a	656	16	EN	EN B1a+B2a	NA	NA	NA	NA	NA	NA	Tillandsia	0	0	possibly_threatened	possibly_threatened
Coniophanes bipunctatus	1718514	280	LC or NT	LC or NT B1a+B2a	1018809	240	LC or NT	LC or NT B1a+B2a	2014	LC	NA	Stable	NA	NA	Dipsadidae	-40.71569972662428	-14.285714285714285	not_threatened	not_threatened
Tigridia citrina	15220	36	VU	VU B1a+B2a	823	32	EN	EN B1a+B2a	NA	NA	NA	NA	NA	NA	Iridaceae	-94.59264126149803	-11.11111111111111	possibly_threatened	possibly_threatened
Tillandsia ultima	22811	28	VU	VU B2a	22811	28	VU	VU B2a	2019	LC	NA	Unknown	4	NA	Tillandsia	0	0	possibly_threatened	possibly_threatened
Geophis immaculatus	2131	56	VU	VU B1a+B2a	2131	56	VU	VU B1a+B2a	2013	LC	NA	Stable	NA	NA	Dipsadidae	0	0	possibly_threatened	possibly_threatened
Tigridia molseediana	57292	32	VU	VU B2a	351	20	EN	EN B1a+B2a	NA	NA	NA	NA	NA	NA	Iridaceae	-99.38734901906025	-37.5	possibly_threatened	possibly_threatened
Tillandsia barbeyana	30345	44	VU	VU B2a	30345	44	VU	VU B2a	NA	NA	NA	NA	NA	NA	Tillandsia	0	0	possibly_threatened	possibly_threatened
Tigridia hintonii	4	4	CR	CR B1a	NA	NA	NA	NA	NA	NA	NA	NA	NA	NA	Iridaceae	NA	NA	possibly_threatened	NA
Adelphicos latifasciatum	45334	84	LC or NT	LC or NT B1a+B2a	45334	80	LC or NT	LC or NT B1a+B2a	2007	DD	NA	Unknown	NA	NA	Dipsadidae	0	-4.761904761904762	not_threatened	not_threatened
Sisyrinchium elmeri	4	4	CR	CR B2a	NA	NA	NA	NA	NA	NA	NA	NA	NA	NA	Iridaceae	NA	NA	possibly_threatened	NA
Tillandsia rusbyi	118380	40	VU	VU B2a	118380	40	VU	VU B2a	NA	NA	NA	NA	NA	NA	Tillandsia	0	0	possibly_threatened	possibly_threatened
Coniophanes lateritius	125024	48	LC or NT	LC or NT B1a+B2a	125024	48	LC or NT	LC or NT B1a+B2a	2007	DD	NA	Unknown	NA	NA	Dipsadidae	0	0	not_threatened	not_threatened
Cobana guatemalensis	30622	44	VU	VU B2a	22043	32	VU	VU B2a	NA	NA	NA	NA	NA	NA	Iridaceae	-28.015805629939262	-27.27272727272727	possibly_threatened	possibly_threatened
Tillandsia spathacea	2508	24	EN	EN B1a+B2a	2508	24	EN	EN B1a+B2a	2003	NT	NA	NA	NA	NA	Tillandsia	0	0	possibly_threatened	possibly_threatened
Tigridia immaculata	159127	32	VU	VU B2a	11821	24	EN	EN B2a	NA	NA	NA	NA	NA	NA	Iridaceae	-92.57134238689851	-25	possibly_threatened	possibly_threatened
Tillandsia rhodosticta	4557	40	VU	VU B1a+B2a	4557	40	VU	VU B1a+B2a	2003	VU	B1ab(iii)	NA	NA	NA	Tillandsia	0	0	possibly_threatened	possibly_threatened
Tigridia catarinensis	4	4	CR	CR B2a	4	4	CR	CR B2a	NA	NA	NA	NA	NA	NA	Iridaceae	0	0	possibly_threatened	possibly_threatened
Tantalophis discolor	11752	32	VU	VU B1a+B2a	11752	32	VU	VU B1a+B2a	2007	VU	B1ab(iii)	Decreasing	NA	NA	Dipsadidae	0	0	possibly_threatened	possibly_threatened
Tigridia rzedowskiana	8	8	EN	EN B2a	8	8	EN	EN B2a	NA	NA	NA	NA	NA	NA	Iridaceae	0	0	possibly_threatened	possibly_threatened
Tillandsia pachyaxon	532	12	EN	EN B1a+B2a	532	12	EN	EN B1a+B2a	2003	EN	A4c; B1ab(iii)	Decreasing	NA	NA	Tillandsia	0	0	possibly_threatened	possibly_threatened
Geophis sieboldi	8	8	EN	EN B2a	8	8	EN	EN B2a	2007	DD	NA	Unknown	NA	NA	Dipsadidae	0	0	possibly_threatened	possibly_threatened
Tillandsia cacticola	1099	16	EN	EN B1a+B2a	1099	16	EN	EN B1a+B2a	NA	NA	NA	NA	NA	NA	Tillandsia	0	0	possibly_threatened	possibly_threatened
Sisyrinchium hintoniorum	172	16	EN	EN B1a+B2a	172	16	EN	EN B1a+B2a	NA	NA	NA	NA	NA	NA	Iridaceae	0	0	possibly_threatened	possibly_threatened
Tigridia pugana	4	4	CR	CR B2a	NA	NA	NA	NA	NA	NA	NA	NA	NA	NA	Iridaceae	NA	NA	possibly_threatened	NA
Tillandsia barthlottii	16432	32	VU	VU B1a+B2a	16432	32	VU	VU B1a+B2a	NA	NA	NA	NA	NA	NA	Tillandsia	0	0	possibly_threatened	possibly_threatened
Tigridia mariaetrinitatis	4	4	CR	CR B2a	NA	NA	NA	NA	NA	NA	NA	NA	NA	NA	Iridaceae	NA	NA	possibly_threatened	NA
Tigridia potosina	4	4	CR	CR B2a	NA	NA	NA	NA	NA	NA	NA	NA	NA	NA	Iridaceae	NA	NA	possibly_threatened	NA
Hypsiglena torquata	504133	284	LC or NT	LC or NT B1a+B2a	352205	264	LC or NT	LC or NT B1a+B2a	2007	LC	NA	Stable	NA	NA	Dipsadidae	-30.13649175911912	-7.042253521126761	not_threatened	not_threatened
Tillandsia sceptriformis	33228	32	VU	VU B2a	33228	32	VU	VU B2a	2003	NT	NA	NA	NA	NA	Tillandsia	0	0	possibly_threatened	possibly_threatened
Sisyrinchium planicola	4	4	CR	CR B2a	NA	NA	NA	NA	NA	NA	NA	NA	NA	NA	Iridaceae	NA	NA	possibly_threatened	NA
Tigridia arequipensis	4	4	CR	CR B2a	4	4	CR	CR B2a	NA	NA	NA	NA	NA	NA	Iridaceae	0	0	possibly_threatened	possibly_threatened
Coniophanes taylori	92	12	EN	EN B1a+B2a	13	8	EN	EN B1a+B2a	NA	NA	NA	NA	NA	NA	Dipsadidae	-85.86956521739131	-33.33333333333333	possibly_threatened	possibly_threatened
Tillandsia glauca	581	12	EN	EN B1a+B2a	581	12	EN	EN B1a+B2a	NA	NA	NA	NA	NA	NA	Tillandsia	0	0	possibly_threatened	possibly_threatened
Rhadinaea omiltemana	2854	60	VU	VU B1a+B2a	1124	48	VU	VU B1a+B2a	2007	DD	NA	Unknown	NA	NA	Dipsadidae	-60.6166783461808	-20	possibly_threatened	possibly_threatened
Geophis incomptus	4	4	CR	CR B2a	4	4	CR	CR B2a	2007	DD	NA	Unknown	NA	NA	Dipsadidae	0	0	possibly_threatened	possibly_threatened
Sisyrinchium marchioides	877890	120	LC or NT	LC or NT B1a+B2a	877890	120	LC or NT	LC or NT B1a+B2a	NA	NA	NA	NA	NA	NA	Iridaceae	0	0	not_threatened	not_threatened
Tillandsia emergens	8763	52	VU	VU B1a+B2a	8763	52	VU	VU B1a+B2a	2003	VU	B1ab(iii)	NA	NA	NA	Tillandsia	0	0	possibly_threatened	possibly_threatened
Rhadinaea bogertorum	6711	64	VU	VU B1a+B2a	6711	64	VU	VU B1a+B2a	2007	DD	NA	Unknown	NA	NA	Dipsadidae	0	0	possibly_threatened	possibly_threatened
Tillandsia oxapampae	4	4	CR	CR B2a	4	4	CR	CR B2a	NA	NA	NA	NA	NA	NA	Tillandsia	0	0	possibly_threatened	possibly_threatened
Sisyrinchium ostenianum	111641	44	LC or NT	LC or NT B1a+B2a	111641	44	LC or NT	LC or NT B1a+B2a	NA	NA	NA	NA	NA	NA	Iridaceae	0	0	not_threatened	not_threatened
Geophis maculiferus	4	4	CR	CR B2a	4	4	CR	CR B2a	2007	DD	NA	Unknown	NA	NA	Dipsadidae	0	0	possibly_threatened	possibly_threatened
Tillandsia walter-tillii	635	16	EN	EN B1a+B2a	635	16	EN	EN B1a+B2a	NA	NA	NA	NA	NA	NA	Tillandsia	0	0	possibly_threatened	possibly_threatened
Alophia medusa	10502	24	VU	VU B1a+B2a	8106	20	EN	EN B2a	NA	NA	NA	NA	NA	NA	Iridaceae	-22.814701961531135	-16.666666666666664	possibly_threatened	possibly_threatened
Tillandsia recurvispica	4	4	CR	CR B2a	NA	NA	NA	NA	NA	NA	NA	NA	NA	NA	Tillandsia	NA	NA	possibly_threatened	NA
Geophis sallaei	4936	28	VU	VU B1a+B2a	4936	28	VU	VU B1a+B2a	2007	DD	NA	Unknown	NA	NA	Dipsadidae	0	0	possibly_threatened	possibly_threatened
Calydorea alba	5867	20	EN	EN B2a	5867	20	EN	EN B2a	NA	NA	NA	NA	NA	NA	Iridaceae	0	0	possibly_threatened	possibly_threatened
Tillandsia kessleri	6893	12	EN	EN B2a	6893	12	EN	EN B2a	NA	NA	NA	NA	NA	NA	Tillandsia	0	0	possibly_threatened	possibly_threatened
Rhadinella schistosa	1908	20	EN	EN B1a+B2a	1857	20	EN	EN B1a+B2a	2007	LC	NA	Stable	NA	NA	Dipsadidae	-2.6729559748427674	0	possibly_threatened	possibly_threatened
Sisyrinchium reitzii	8	8	EN	EN B2a	8	8	EN	EN B2a	NA	NA	NA	NA	NA	NA	Iridaceae	0	0	possibly_threatened	possibly_threatened
Tillandsia edithiae	2211	16	EN	EN B1a+B2a	2211	16	EN	EN B1a+B2a	NA	NA	NA	NA	NA	NA	Tillandsia	0	0	possibly_threatened	possibly_threatened
Geophis cancellatus	26972	44	VU	VU B2a	25566	40	VU	VU B2a	2013	LC	NA	Stable	NA	NA	Dipsadidae	-5.212813287854071	-9.090909090909092	possibly_threatened	possibly_threatened
Tillandsia comarapaensis	4	4	CR	CR B2a	4	4	CR	CR B2a	NA	NA	NA	NA	NA	NA	Tillandsia	0	0	possibly_threatened	possibly_threatened
Cypella pusilla	41958	84	LC or NT	LC or NT B1a+B2a	28628	76	LC or NT	LC or NT B1a+B2a	NA	NA	NA	NA	NA	NA	Iridaceae	-31.769865103198434	-9.523809523809524	not_threatened	not_threatened
Tillandsia acuminata	8	8	EN	EN B2a	8	8	EN	EN B2a	NA	NA	NA	NA	NA	NA	Tillandsia	0	0	possibly_threatened	possibly_threatened
Geophis chalybeus	78351	16	EN	EN B2a	8	8	EN	EN B2a	2007	DD	NA	Unknown	NA	NA	Dipsadidae	-99.98978953682787	-50	possibly_threatened	possibly_threatened
Tillandsia samaipatensis	8	8	EN	EN B2a	8	8	EN	EN B2a	NA	NA	NA	NA	NA	NA	Tillandsia	0	0	possibly_threatened	possibly_threatened
Herbertia zebrina	3116	64	LC or NT	LC or NT B1a+B2a	3116	64	LC or NT	LC or NT B1a+B2a	NA	NA	NA	NA	NA	NA	Iridaceae	0	0	not_threatened	not_threatened
Tillandsia ramellae	4	4	CR	CR B2a	4	4	CR	CR B2a	NA	NA	NA	NA	NA	NA	Tillandsia	0	0	possibly_threatened	possibly_threatened
Rhadinaea macdougalli	127050	44	VU	VU B2a	127050	40	VU	VU B2a	2007	DD	NA	Unknown	NA	NA	Dipsadidae	0	-9.090909090909092	possibly_threatened	possibly_threatened
Cypella guttata	4	4	CR	CR B2a	4	4	CR	CR B2a	NA	NA	NA	NA	NA	NA	Iridaceae	0	0	possibly_threatened	possibly_threatened
Tillandsia elvirae-grossiae	8	8	EN	EN B2a	8	8	EN	EN B2a	NA	NA	NA	NA	NA	NA	Tillandsia	0	0	possibly_threatened	possibly_threatened
Sibon philippi	140	12	EN	EN B1a+B2a	140	12	EN	EN B1a+B2a	NA	NA	NA	NA	NA	NA	Dipsadidae	0	0	possibly_threatened	possibly_threatened
Tillandsia barclayana	68211	60	LC or NT	LC or NT B1a+B2a	61050	56	LC or NT	LC or NT B1a+B2a	NA	NA	NA	NA	NA	NA	Tillandsia	-10.49830672472182	-6.666666666666667	not_threatened	not_threatened
Cypella fucata	282455	112	LC or NT	LC or NT B1a+B2a	282455	108	LC or NT	LC or NT B1a+B2a	NA	NA	NA	NA	NA	NA	Iridaceae	0	-3.571428571428571	not_threatened	not_threatened
Geophis duellmani	36245	28	VU	VU B2a	36245	28	VU	VU B2a	2007	LC	NA	Stable	NA	NA	Dipsadidae	0	0	possibly_threatened	possibly_threatened
Cypella charruana	4	4	CR	CR B2a	4	4	CR	CR B2a	NA	NA	NA	NA	NA	NA	Iridaceae	0	0	possibly_threatened	possibly_threatened
Tillandsia rudolfii	8	8	EN	EN B2a	8	8	EN	EN B2a	NA	NA	NA	NA	NA	NA	Tillandsia	0	0	possibly_threatened	possibly_threatened
Geophis tarascae	2670	24	EN	EN B1a+B2a	2670	24	EN	EN B1a+B2a	2007	DD	NA	Unknown	NA	NA	Dipsadidae	0	0	possibly_threatened	possibly_threatened
Tillandsia bongarana	2371	16	EN	EN B1a+B2a	2371	16	EN	EN B1a+B2a	NA	NA	NA	NA	NA	NA	Tillandsia	0	0	possibly_threatened	possibly_threatened
Herbertia darwinii	50609	40	VU	VU B2a	50609	40	VU	VU B2a	NA	NA	NA	NA	NA	NA	Iridaceae	0	0	possibly_threatened	possibly_threatened
Pseudotrimezia monticola	4	4	CR	CR B2a	NA	NA	NA	NA	NA	NA	NA	NA	NA	NA	Iridaceae	NA	NA	possibly_threatened	NA
Tillandsia raackii	8	8	EN	EN B2a	8	8	EN	EN B2a	2003	VU	D2	NA	NA	NA	Tillandsia	0	0	possibly_threatened	possibly_threatened
Geophis blanchardi	19428	32	EN	EN B2a	19403	20	EN	EN B2a	2007	DD	NA	Unknown	NA	NA	Dipsadidae	-0.12868025530162652	-37.5	possibly_threatened	possibly_threatened
Sisyrinchium subnudum	107808	28	VU	VU B2a	107808	24	EN	EN B2a	NA	NA	NA	NA	NA	NA	Iridaceae	0	-14.285714285714285	possibly_threatened	possibly_threatened
Tillandsia marnieri-lapostollei	19957	16	EN	EN B2a	19957	16	EN	EN B2a	2003	VU	D2	NA	NA	NA	Tillandsia	0	0	possibly_threatened	possibly_threatened
Rhadinaea quinquelineata	10726	16	EN	EN B2a	2921	12	EN	EN B1a+B2a	2007	DD	NA	Unknown	NA	NA	Dipsadidae	-72.76710796196159	-25	possibly_threatened	possibly_threatened
Tillandsia zarumensis	122	12	EN	EN B1a+B2a	122	12	EN	EN B1a+B2a	2003	EN	B1ab(iii)	NA	NA	NA	Tillandsia	0	0	possibly_threatened	possibly_threatened
Sisyrinchium campestre	60956	16	EN	EN B2a	60956	16	EN	EN B2a	NA	NA	NA	NA	NA	NA	Iridaceae	0	0	possibly_threatened	possibly_threatened
Geophis omiltemanus	785	16	EN	EN B1a+B2a	12	12	CR	CR B1a+B2a	2007	LC	NA	Stable	NA	NA	Dipsadidae	-98.47133757961784	-25	possibly_threatened	possibly_threatened
Prosthechea ochracea	1081754	1684	LC or NT	LC or NT B1a+B2a	856478	1436	LC or NT	LC or NT B1a+B2a	NA	NA	NA	NA	NA	NA	Prosthechea	-20.82506743677398	-14.726840855106888	not_threatened	not_threatened
Tillandsia rubroviolacea	2264	16	EN	EN B1a+B2a	2264	16	EN	EN B1a+B2a	2003	EN	A2a; B1ab(iii)	NA	NA	NA	Tillandsia	0	0	possibly_threatened	possibly_threatened
Rhadinaea cuneata	3729	16	EN	EN B1a+B2a	8	8	EN	EN B2a	2007	DD	NA	Unknown	NA	NA	Dipsadidae	-99.78546527219093	-50	possibly_threatened	possibly_threatened
Gelasine paranaensis	8	8	EN	EN B1a+B2a	8	8	EN	EN B1a+B2a	NA	NA	NA	NA	NA	NA	Iridaceae	0	0	possibly_threatened	possibly_threatened
Geophis juliai	8	8	EN	EN B2a	8	8	EN	EN B2a	2007	VU	B1ab(iii)	Decreasing	NA	NA	Dipsadidae	0	0	possibly_threatened	possibly_threatened
Tillandsia humboldtii	5607	20	EN	EN B2a	5607	20	EN	EN B2a	NA	NA	NA	NA	NA	NA	Tillandsia	0	0	possibly_threatened	possibly_threatened
Prosthechea fausta	84429	92	LC or NT	LC or NT B1a+B2a	83869	84	LC or NT	LC or NT B1a+B2a	NA	NA	NA	NA	NA	NA	Prosthechea	-0.6632792050124957	-8.695652173913043	not_threatened	not_threatened
Gelasine gigantea	17011	20	EN	EN B2a	17011	16	EN	EN B2a	NA	NA	NA	NA	NA	NA	Iridaceae	0	-20	possibly_threatened	possibly_threatened
Adelphicos newmanorum	4	4	CR	CR B2a	4	4	CR	CR B2a	NA	NA	NA	NA	NA	NA	Dipsadidae	0	0	possibly_threatened	possibly_threatened
Tillandsia cernua	4	4	CR	CR B2a	4	4	CR	CR B2a	2003	EN	A4c	Decreasing	NA	NA	Tillandsia	0	0	possibly_threatened	possibly_threatened
Chersodromus rubriventris	74	12	EN	EN B1a+B2a	8	8	EN	EN B2a	2007	EN	B1ab(iii)+2ab(iii)	Decreasing	NA	NA	Dipsadidae	-89.1891891891892	-33.33333333333333	possibly_threatened	possibly_threatened
Tillandsia lutheri	1087	16	EN	EN B1a+B2a	1087	16	EN	EN B1a+B2a	NA	NA	NA	NA	NA	NA	Tillandsia	0	0	possibly_threatened	possibly_threatened
Cipura paradisiaca	27571	24	VU	VU B2a	27571	24	VU	VU B2a	NA	NA	NA	NA	NA	NA	Iridaceae	0	0	possibly_threatened	possibly_threatened
Tillandsia micans	4	4	CR	CR B2a	4	4	CR	CR B2a	NA	NA	NA	NA	NA	NA	Tillandsia	0	0	possibly_threatened	possibly_threatened
Rhadinella hempsteadae	26729	60	VU	VU B2a	26667	52	VU	VU B2a	2014	EN	B1ab(iii)	Unknown	NA	NA	Dipsadidae	-0.23195779864566574	-13.333333333333334	possibly_threatened	possibly_threatened
Tillandsia nervata	8	8	EN	EN B2a	8	8	EN	EN B2a	NA	NA	NA	NA	NA	NA	Tillandsia	0	0	possibly_threatened	possibly_threatened
Sisyrinchium decumbens	19204	44	VU	VU B1a+B2a	19204	44	VU	VU B1a+B2a	NA	NA	NA	NA	NA	NA	Iridaceae	0	0	possibly_threatened	possibly_threatened
Tillandsia extensa	8	8	EN	EN B2a	8	8	EN	EN B2a	NA	NA	NA	NA	NA	NA	Tillandsia	0	0	possibly_threatened	possibly_threatened
Rhadinaea myersi	10012	24	VU	VU B1a+B2a	1126	20	EN	EN B1a+B2a	2007	DD	NA	Unknown	NA	NA	Dipsadidae	-88.75349580503395	-16.666666666666664	possibly_threatened	possibly_threatened
Cypella magnicristata	40	8	EN	EN B1a+B2a	40	8	EN	EN B1a+B2a	NA	NA	NA	NA	NA	NA	Iridaceae	0	0	possibly_threatened	possibly_threatened
Tillandsia hoeijeri	8	8	EN	EN B2a	8	8	EN	EN B2a	NA	NA	NA	NA	NA	NA	Tillandsia	0	0	possibly_threatened	possibly_threatened
Tillandsia bermejoensis	4	4	CR	CR B2a	4	4	CR	CR B2a	NA	NA	NA	NA	NA	NA	Tillandsia	0	0	possibly_threatened	possibly_threatened
Coniophanes alvarezi	9375	36	EN	EN B2a	9374	36	EN	EN B2a	2007	DD	NA	Unknown	NA	NA	Dipsadidae	-0.010666666666666666	0	possibly_threatened	possibly_threatened
Tillandsia pseudocardenasii	4	4	CR	CR B2a	4	4	CR	CR B2a	NA	NA	NA	NA	NA	NA	Tillandsia	0	0	possibly_threatened	possibly_threatened
Tillandsia dorisdaltoniae	4	4	CR	CR B2a	4	4	CR	CR B2a	NA	NA	NA	NA	NA	NA	Tillandsia	0	0	possibly_threatened	possibly_threatened
Erythrolamprus cursor	26842	20	EN	EN B2a	4	4	CR	CR B2a	2016	CR	B1ab(v)+2ab(v)	Unknown	4	4	Dipsadidae	-99.98509798077639	-80	possibly_threatened	possibly_threatened
Tillandsia indigofera	634	12	EN	EN B1a+B2a	634	12	EN	EN B1a+B2a	2003	EN	A4c	Decreasing	NA	NA	Tillandsia	0	0	possibly_threatened	possibly_threatened
Xenodon werneri	3996	20	EN	EN B1a+B2a	3996	20	EN	EN B1a+B2a	2019	LC	NA	Unknown	NA	NA	Dipsadidae	0	0	possibly_threatened	possibly_threatened
Tillandsia roezlii	8	8	EN	EN B2a	8	8	EN	EN B2a	NA	NA	NA	NA	NA	NA	Tillandsia	0	0	possibly_threatened	possibly_threatened
Taeniophallus nicagus	30533	16	EN	EN B2a	30533	16	EN	EN B2a	2019	LC	NA	Unknown	NA	NA	Dipsadidae	0	0	possibly_threatened	possibly_threatened
Tillandsia hirtzii	4155	12	EN	EN B1a+B2a	4155	12	EN	EN B1a+B2a	2003	VU	B1ab(iii)	NA	NA	NA	Tillandsia	0	0	possibly_threatened	possibly_threatened
Tillandsia nervisepala	4	4	CR	CR B2a	4	4	CR	CR B2a	2003	EN	B1ab(iii)	NA	NA	NA	Tillandsia	0	0	possibly_threatened	possibly_threatened
Tillandsia demissa	4	4	CR	CR B2a	4	4	CR	CR B2a	2003	EN	A2a; B1ab(iii)	NA	NA	NA	Tillandsia	0	0	possibly_threatened	possibly_threatened
Erythrolamprus juliae	3318	60	LC or NT	LC or NT B1a+B2a	3012	36	VU	VU B1a+B2a	2017	NT	NA	Decreasing	NA	NA	Dipsadidae	-9.22242314647378	-40	not_threatened	possibly_threatened
Tillandsia schimperiana	4	4	CR	CR B2a	4	4	CR	CR B2a	NA	NA	NA	NA	NA	NA	Tillandsia	0	0	possibly_threatened	possibly_threatened
Alsophis danforthi	4	4	CR	CR B2a	4	4	CR	CR B2a	NA	NA	NA	NA	NA	NA	Dipsadidae	0	0	possibly_threatened	possibly_threatened
Tillandsia fusiformis	4	4	CR	CR B2a	4	4	CR	CR B2a	2019	EN	B1ab(iii)	Unknown	NA	950.87	Tillandsia	0	0	possibly_threatened	possibly_threatened
Tillandsia portillae	4	4	CR	CR B2a	4	4	CR	CR B2a	2003	EN	A4c; B1ab(iii)	Decreasing	NA	NA	Tillandsia	0	0	possibly_threatened	possibly_threatened
Thamnodynastes paraguanae	17356	16	EN	EN B2a	10286	12	EN	EN B2a	2016	LC	NA	Unknown	NA	NA	Dipsadidae	-40.73519244065453	-25	possibly_threatened	possibly_threatened
Tillandsia hemkeri	4	4	CR	CR B2a	4	4	CR	CR B2a	2013	VU	B1ab(iii)	Unknown	8	NA	Tillandsia	0	0	possibly_threatened	possibly_threatened
Tillandsia cotagaitensis	4	4	CR	CR B2a	4	4	CR	CR B2a	NA	NA	NA	NA	NA	NA	Tillandsia	0	0	possibly_threatened	possibly_threatened
Hypsirhynchus callilaemus	3944	44	VU	VU B1a+B2a	3944	16	EN	EN B1a+B2a	2016	LC	NA	Stable	NA	10280	Dipsadidae	0	-63.63636363636363	possibly_threatened	possibly_threatened
Tillandsia koehresiana	4	4	CR	CR B2a	4	4	CR	CR B2a	NA	NA	NA	NA	NA	NA	Tillandsia	0	0	possibly_threatened	possibly_threatened
Tillandsia reuteri	4	4	CR	CR B2a	4	4	CR	CR B2a	NA	NA	NA	NA	NA	NA	Tillandsia	0	0	possibly_threatened	possibly_threatened
Tillandsia esseriana	4	4	CR	CR B2a	4	4	CR	CR B2a	NA	NA	NA	NA	NA	NA	Tillandsia	0	0	possibly_threatened	possibly_threatened
Tillandsia pomacochae	4	4	CR	CR B2a	4	4	CR	CR B2a	NA	NA	NA	NA	NA	NA	Tillandsia	0	0	possibly_threatened	possibly_threatened
Erythrolamprus ocellatus	103	36	EN	EN B1a+B2a	103	36	EN	EN B1a+B2a	2016	LC	NA	Stable	NA	385	Dipsadidae	0	0	possibly_threatened	possibly_threatened
Watsonia borbonica	7536512	24	VU	VU B2a	2513793	16	EN	EN B2a	NA	NA	NA	NA	NA	NA	Iridaceae	-66.64514035139864	-33.33333333333333	possibly_threatened	possibly_threatened
Tillandsia brenneri	4	4	CR	CR B2a	4	4	CR	CR B2a	2003	VU	B1ab(iii)	NA	NA	NA	Tillandsia	0	0	possibly_threatened	possibly_threatened
Tillandsia lechneri	4	4	CR	CR B2a	4	4	CR	CR B2a	NA	NA	NA	NA	NA	NA	Tillandsia	0	0	possibly_threatened	possibly_threatened
Cypella luteogibbosa	1410	12	EN	EN B1a+B2a	1410	12	EN	EN B1a+B2a	NA	NA	NA	NA	NA	NA	Iridaceae	0	0	possibly_threatened	possibly_threatened
Tillandsia camargoensis	4	4	CR	CR B2a	4	4	CR	CR B2a	NA	NA	NA	NA	NA	NA	Tillandsia	0	0	possibly_threatened	possibly_threatened
Tretanorhinus variabilis	188470	112	LC or NT	LC or NT B1a+B2a	77346	36	VU	VU B2a	2017	LC	NA	Unknown	NA	222418.9	Dipsadidae	-58.96110786862631	-67.85714285714286	not_threatened	possibly_threatened
Tillandsia carrilloi	4	4	CR	CR B2a	4	4	CR	CR B2a	NA	NA	NA	NA	NA	NA	Tillandsia	0	0	possibly_threatened	possibly_threatened
Cypella osteniana	2103	12	EN	EN B1a+B2a	2103	12	EN	EN B1a+B2a	NA	NA	NA	NA	NA	NA	Iridaceae	0	0	possibly_threatened	possibly_threatened
Tillandsia spiraliflora	4	4	CR	CR B2a	4	4	CR	CR B2a	NA	NA	NA	NA	NA	NA	Tillandsia	0	0	possibly_threatened	possibly_threatened
Geophis rhodogaster	70036	64	LC or NT	LC or NT B1a+B2a	67860	48	LC or NT	LC or NT B1a+B2a	2013	LC	NA	Stable	NA	NA	Dipsadidae	-3.1069735564566794	-25	not_threatened	not_threatened
Cypella ravenniana	4	4	CR	CR B2a	4	4	CR	CR B2a	NA	NA	NA	NA	NA	NA	Iridaceae	0	0	possibly_threatened	possibly_threatened
Tillandsia harrisii	8	8	EN	EN B1a+B2a	8	8	EN	EN B1a+B2a	NA	NA	NA	NA	NA	NA	Tillandsia	0	0	possibly_threatened	possibly_threatened
Tillandsia zacapanensis	4	4	CR	CR B2a	4	4	CR	CR B2a	NA	NA	NA	NA	NA	NA	Tillandsia	0	0	possibly_threatened	possibly_threatened
Cypella laeta	5781	12	EN	EN B2a	5738	12	EN	EN B2a	NA	NA	NA	NA	NA	NA	Iridaceae	-0.7438159487977858	0	possibly_threatened	possibly_threatened
Magliophis stahli	6434	116	LC or NT	LC or NT B1a+B2a	6417	84	LC or NT	LC or NT B1a+B2a	2016	LC	NA	Stable	NA	7785	Dipsadidae	-0.26422132421510724	-27.586206896551722	not_threatened	not_threatened
Tillandsia mateoensis	4	4	CR	CR B2a	4	4	CR	CR B2a	NA	NA	NA	NA	NA	NA	Tillandsia	0	0	possibly_threatened	possibly_threatened
Tillandsia ulrici	4	4	CR	CR B2a	4	4	CR	CR B2a	NA	NA	NA	NA	NA	NA	Tillandsia	0	0	possibly_threatened	possibly_threatened
Leptodeira rubricata	66158	20	EN	EN B2a	247	12	EN	EN B1a+B2a	2013	LC	NA	Stable	NA	NA	Dipsadidae	-99.62665134979896	-40	possibly_threatened	possibly_threatened
Cypella discolor	1466	12	EN	EN B1a+B2a	1466	12	EN	EN B1a+B2a	NA	NA	NA	NA	NA	NA	Iridaceae	0	0	possibly_threatened	possibly_threatened
Tillandsia lopezii	4	4	CR	CR B2a	4	4	CR	CR B2a	NA	NA	NA	NA	NA	NA	Tillandsia	0	0	possibly_threatened	possibly_threatened
Thamnodynastes phoenix	4	4	CR	CR B2a	4	4	CR	CR B2a	NA	NA	NA	NA	NA	NA	Dipsadidae	0	0	possibly_threatened	possibly_threatened
Tillandsia harthecioides	4	4	CR	CR B2a	4	4	CR	CR B2a	NA	NA	NA	NA	NA	NA	Tillandsia	0	0	possibly_threatened	possibly_threatened
Chersodromus nigrum	4	4	CR	CR B2a	4	4	CR	CR B2a	NA	NA	NA	NA	NA	NA	Dipsadidae	0	0	possibly_threatened	possibly_threatened
Sisyrinchium inclinatum	220	8	EN	EN B1a+B2a	220	8	EN	EN B1a+B2a	NA	NA	NA	NA	NA	NA	Iridaceae	0	0	possibly_threatened	possibly_threatened
Chersodromus australis	4	4	CR	CR B2a	4	4	CR	CR B2a	NA	NA	NA	NA	NA	NA	Dipsadidae	0	0	possibly_threatened	possibly_threatened
Tillandsia bourgeaei	4	4	CR	CR B2a	NA	NA	NA	NA	NA	NA	NA	NA	NA	NA	Tillandsia	NA	NA	possibly_threatened	NA
Iris lutescens	4	4	CR	CR B2a	4	4	CR	CR B2a	NA	NA	NA	NA	NA	NA	Iridaceae	0	0	possibly_threatened	possibly_threatened
Tillandsia bangii	4	4	CR	CR B2a	NA	NA	NA	NA	NA	NA	NA	NA	NA	NA	Tillandsia	NA	NA	possibly_threatened	NA
Apostolepis alphonsehogei	41079	16	EN	EN B2a	41079	16	EN	EN B2a	NA	NA	NA	NA	NA	NA	Dipsadidae	0	0	possibly_threatened	possibly_threatened
Tillandsia mandonii	4	4	CR	CR B2a	4	4	CR	CR B2a	NA	NA	NA	NA	NA	NA	Tillandsia	0	0	possibly_threatened	possibly_threatened
Apostolepis collaris	4	4	CR	CR B2a	4	4	CR	CR B2a	NA	NA	NA	NA	NA	NA	Dipsadidae	0	0	possibly_threatened	possibly_threatened
Tillandsia cuatrecasasii	4	4	CR	CR B2a	4	4	CR	CR B2a	2019	CR	B2ab(iii)	Unknown	4	NA	Tillandsia	0	0	possibly_threatened	possibly_threatened
Sisyrinchium hoehnei	409794	52	LC or NT	LC or NT B1a+B2a	409794	52	LC or NT	LC or NT B1a+B2a	NA	NA	NA	NA	NA	NA	Iridaceae	0	0	not_threatened	not_threatened
Philodryas cordata	4	4	CR	CR B2a	4	4	CR	CR B2a	2015	LC	NA	Stable	NA	700	Dipsadidae	0	0	possibly_threatened	possibly_threatened
Tillandsia teres	4	4	CR	CR B2a	4	4	CR	CR B2a	NA	NA	NA	NA	NA	NA	Tillandsia	0	0	possibly_threatened	possibly_threatened
Tillandsia aurea	4	4	CR	CR B2a	4	4	CR	CR B2a	NA	NA	NA	NA	NA	NA	Tillandsia	0	0	possibly_threatened	possibly_threatened
Sisyrinchium elegantulum	645	16	EN	EN B1a+B2a	645	16	EN	EN B1a+B2a	NA	NA	NA	NA	NA	NA	Iridaceae	0	0	possibly_threatened	possibly_threatened
Tillandsia schunkei	4	4	CR	CR B2a	4	4	CR	CR B2a	NA	NA	NA	NA	NA	NA	Tillandsia	0	0	possibly_threatened	possibly_threatened
Tillandsia heteromorpha	4	4	CR	CR B2a	4	4	CR	CR B2a	NA	NA	NA	NA	NA	NA	Tillandsia	0	0	possibly_threatened	possibly_threatened
Sisyrinchium pendulum	29973	24	VU	VU B2a	29973	24	VU	VU B2a	NA	NA	NA	NA	NA	NA	Iridaceae	0	0	possibly_threatened	possibly_threatened
Tillandsia polzii	4	4	CR	CR B2a	4	4	CR	CR B2a	NA	NA	NA	NA	NA	NA	Tillandsia	0	0	possibly_threatened	possibly_threatened
Tillandsia mirabilis	4	4	CR	CR B2a	4	4	CR	CR B2a	NA	NA	NA	NA	NA	NA	Tillandsia	0	0	possibly_threatened	possibly_threatened
Sisyrinchium dasyspathum	23336	20	EN	EN B2a	23336	20	EN	EN B2a	NA	NA	NA	NA	NA	NA	Iridaceae	0	0	possibly_threatened	possibly_threatened
Tillandsia calochlamys	4	4	CR	CR B2a	4	4	CR	CR B2a	NA	NA	NA	NA	NA	NA	Tillandsia	0	0	possibly_threatened	possibly_threatened
Gladiolus grandiflorus	4	4	CR	CR B2a	4	4	CR	CR B2a	NA	NA	NA	NA	NA	NA	Iridaceae	0	0	possibly_threatened	possibly_threatened
Tillandsia churinensis	4	4	CR	CR B2a	4	4	CR	CR B2a	NA	NA	NA	NA	NA	NA	Tillandsia	0	0	possibly_threatened	possibly_threatened
Tillandsia pacifica	4	4	CR	CR B2a	4	4	CR	CR B2a	NA	NA	NA	NA	NA	NA	Tillandsia	0	0	possibly_threatened	possibly_threatened
Oxyrhopus doliatus	5689129	24	VU	VU B2a	8	8	EN	EN B2a	2016	LC	NA	Unknown	NA	55000	Dipsadidae	-99.9998593809351	-66.66666666666666	possibly_threatened	possibly_threatened
Tillandsia pucaraensis	4	4	CR	CR B2a	4	4	CR	CR B2a	NA	NA	NA	NA	NA	NA	Tillandsia	0	0	possibly_threatened	possibly_threatened
Helicops nentur	4	4	CR	CR B2a	4	4	CR	CR B2a	NA	NA	NA	NA	NA	NA	Dipsadidae	0	0	possibly_threatened	possibly_threatened
Atractus albuquerquei	4	4	CR	CR B2a	4	4	CR	CR B2a	2019	LC	NA	Unknown	NA	NA	Dipsadidae	0	0	possibly_threatened	possibly_threatened
Tillandsia milagrensis	601	16	EN	EN B1a+B2a	601	16	EN	EN B1a+B2a	NA	NA	NA	NA	NA	NA	Tillandsia	0	0	possibly_threatened	possibly_threatened
Watsonia meriana	51829	20	EN	EN B2a	51829	16	EN	EN B2a	NA	NA	NA	NA	NA	NA	Iridaceae	0	-20	possibly_threatened	possibly_threatened
Tillandsia grao-mogolensis	4	4	CR	CR B2a	4	4	CR	CR B2a	NA	NA	NA	NA	NA	NA	Tillandsia	0	0	possibly_threatened	possibly_threatened
Tillandsia barrosoae	4	4	CR	CR B2a	4	4	CR	CR B2a	NA	NA	NA	NA	NA	NA	Tillandsia	0	0	possibly_threatened	possibly_threatened
Pseudotomodon trigonatus	671520	116	LC or NT	LC or NT B1a+B2a	671520	108	LC or NT	LC or NT B1a+B2a	2016	LC	NA	Stable	NA	NA	Dipsadidae	0	-6.896551724137931	not_threatened	not_threatened
Crocosmia pottsii	185	12	EN	EN B1a+B2a	185	12	EN	EN B1a+B2a	NA	NA	NA	NA	NA	NA	Iridaceae	0	0	possibly_threatened	possibly_threatened
Tillandsia comata	4	4	CR	CR B2a	4	4	CR	CR B2a	NA	NA	NA	NA	NA	NA	Tillandsia	0	0	possibly_threatened	possibly_threatened
Tillandsia ehrenbergii	4	4	CR	CR B2a	NA	NA	NA	NA	NA	NA	NA	NA	NA	NA	Tillandsia	NA	NA	possibly_threatened	NA
Aristea compressa	8	8	EN	EN B2a	8	8	EN	EN B2a	NA	NA	NA	NA	NA	NA	Iridaceae	0	0	possibly_threatened	possibly_threatened
Atractus nicefori	16832	16	EN	EN B2a	941	12	EN	EN B1a+B2a	2017	VU	B1ab(iii)	Unknown	NA	6320	Dipsadidae	-94.40945817490494	-25	possibly_threatened	possibly_threatened
Tillandsia limae	4	4	CR	CR B2a	4	4	CR	CR B2a	NA	NA	NA	NA	NA	NA	Tillandsia	0	0	possibly_threatened	possibly_threatened
Iris hollandica	4	4	CR	CR B2a	4	4	CR	CR B2a	NA	NA	NA	NA	NA	NA	Iridaceae	0	0	possibly_threatened	possibly_threatened
Tillandsia dexteri	4	4	CR	CR B2a	4	4	CR	CR B2a	NA	NA	NA	NA	NA	NA	Tillandsia	0	0	possibly_threatened	possibly_threatened
Iris formosana	4	4	CR	CR B2a	4	4	CR	CR B2a	NA	NA	NA	NA	NA	NA	Iridaceae	0	0	possibly_threatened	possibly_threatened
Sibynomorphus vagus	51481	20	EN	EN B2a	31290	16	EN	EN B2a	NA	NA	NA	NA	NA	NA	Dipsadidae	-39.22029486606709	-20	possibly_threatened	possibly_threatened
Tillandsia peiranoi	8	8	EN	EN B2a	8	8	EN	EN B2a	NA	NA	NA	NA	NA	NA	Tillandsia	0	0	possibly_threatened	possibly_threatened
Hypsirhynchus funereus	2921	24	VU	VU B1a+B2a	419	12	EN	EN B1a+B2a	2016	LC	NA	Stable	NA	8353	Dipsadidae	-85.65559739815131	-50	possibly_threatened	possibly_threatened
Sisyrinchium glaziovii	202133	28	VU	VU B2a	202133	28	VU	VU B2a	NA	NA	NA	NA	NA	NA	Iridaceae	0	0	possibly_threatened	possibly_threatened
Tillandsia friesii	34572	16	EN	EN B2a	2440	12	EN	EN B1a+B2a	NA	NA	NA	NA	NA	NA	Tillandsia	-92.94226541710054	-25	possibly_threatened	possibly_threatened
Atractus andinus	4	4	CR	CR B2a	4	4	CR	CR B2a	NA	NA	NA	NA	NA	NA	Dipsadidae	0	0	possibly_threatened	possibly_threatened
Tillandsia brealitoensis	4	4	CR	CR B2a	4	4	CR	CR B2a	NA	NA	NA	NA	NA	NA	Tillandsia	0	0	possibly_threatened	possibly_threatened
Neomarica floscella	49	12	EN	EN B1a+B2a	49	12	EN	EN B1a+B2a	NA	NA	NA	NA	NA	NA	Iridaceae	0	0	possibly_threatened	possibly_threatened
Diadophis elinorae	1641	12	EN	EN B1a+B2a	NA	NA	NA	NA	NA	NA	NA	NA	NA	NA	Dipsadidae	NA	NA	possibly_threatened	NA
Tillandsia albertiana	8	8	EN	EN B2a	8	8	EN	EN B2a	NA	NA	NA	NA	NA	NA	Tillandsia	0	0	possibly_threatened	possibly_threatened
Trimezia plicatifolia	8	8	EN	EN B2a	8	8	EN	EN B2a	NA	NA	NA	NA	NA	NA	Iridaceae	0	0	possibly_threatened	possibly_threatened
Tillandsia velutina	4	4	CR	CR B2a	NA	NA	NA	NA	NA	NA	NA	NA	NA	NA	Tillandsia	NA	NA	possibly_threatened	NA
Pseudotrimezia elegans	4	4	CR	CR B2a	4	4	CR	CR B2a	NA	NA	NA	NA	NA	NA	Iridaceae	0	0	possibly_threatened	possibly_threatened
Dipsas oreas	50347	32	VU	VU B2a	22192	20	EN	EN B2a	2017	NT	NA	Decreasing	NA	NA	Dipsadidae	-55.921902000119175	-37.5	possibly_threatened	possibly_threatened
Pseudotrimezia barretoi	41	12	EN	EN B1a+B2a	41	12	EN	EN B1a+B2a	NA	NA	NA	NA	NA	NA	Iridaceae	0	0	possibly_threatened	possibly_threatened
Tityus obscurus	889199	48	LC or NT	LC or NT B1a+B2a	889199	48	LC or NT	LC or NT B1a+B2a	NA	NA	NA	NA	NA	NA	Tityus	0	0	not_threatened	not_threatened
Alsophis sibonius	280	32	VU	VU B1a+B2a	131	20	EN	EN B1a+B2a	2019	LC	NA	Stable	NA	NA	Dipsadidae	-53.214285714285715	-37.5	possibly_threatened	possibly_threatened
Tityus marechali	8	8	CR	CR B1a	8	8	CR	CR B1a	NA	NA	NA	NA	NA	NA	Tityus	0	0	possibly_threatened	possibly_threatened
Atractus bocourti	1298	16	EN	EN B1a+B2a	215	12	EN	EN B1a+B2a	2016	LC	NA	Unknown	NA	NA	Dipsadidae	-83.43605546995377	-25	possibly_threatened	possibly_threatened
Calydorea nuda	40142	20	EN	EN B2a	20354	16	EN	EN B2a	NA	NA	NA	NA	NA	NA	Iridaceae	-49.29500274027204	-20	possibly_threatened	possibly_threatened
Herbertia amabilis	4	4	CR	CR B2a	4	4	CR	CR B2a	NA	NA	NA	NA	NA	NA	Iridaceae	0	0	possibly_threatened	possibly_threatened
Hypsirhynchus polylepis	12	12	EN	EN B1a+B2a	8	8	EN	EN B2a	2016	EN	B1ab(iii,v)	Decreasing	NA	1720	Dipsadidae	-33.33333333333333	-33.33333333333333	possibly_threatened	possibly_threatened
Prosthechea vespa	16924993	1704	LC or NT	LC or NT B1a+B2a	15308650	1592	LC or NT	LC or NT B1a+B2a	NA	NA	NA	NA	NA	NA	Prosthechea	-9.550036446100746	-6.572769953051644	not_threatened	not_threatened
Tityus trivittatus	556165	88	LC or NT	LC or NT B1a+B2a	495224	40	VU	VU B2a	NA	NA	NA	NA	NA	NA	Tityus	-10.95735977632537	-54.54545454545454	not_threatened	possibly_threatened
Cypella suffusa	9798	20	EN	EN B2a	9798	20	EN	EN B2a	NA	NA	NA	NA	NA	NA	Iridaceae	0	0	possibly_threatened	possibly_threatened
Adelphicos veraepacis	35465	28	VU	VU B2a	35465	28	VU	VU B2a	2014	VU	B1ab(iii)	Unknown	NA	8000	Dipsadidae	0	0	possibly_threatened	possibly_threatened
Rhadinella anachoreta	8	8	EN	EN B2a	8	8	EN	EN B2a	2013	LC	NA	Unknown	NA	NA	Dipsadidae	0	0	possibly_threatened	possibly_threatened
Tityus mattogrossensis	84767	24	EN	EN B2a	4880	24	EN	EN B1a+B2a	NA	NA	NA	NA	NA	NA	Tityus	-94.24304269350101	0	possibly_threatened	possibly_threatened
Ninia teresitae	40288	16	EN	EN B2a	40288	16	EN	EN B2a	NA	NA	NA	NA	NA	NA	Dipsadidae	0	0	possibly_threatened	possibly_threatened
Atractus tamessari	4	4	CR	CR B2a	4	4	CR	CR B2a	2016	LC	NA	Unknown	NA	NA	Dipsadidae	0	0	possibly_threatened	possibly_threatened
Dipsas ellipsifera	4	4	CR	CR B2a	4	4	CR	CR B2a	2019	EN	B1ab(iii)	Unknown	NA	1195	Dipsadidae	0	0	possibly_threatened	possibly_threatened
Tityus asthenes	1309080	144	LC or NT	LC or NT B1a+B2a	1309080	140	LC or NT	LC or NT B1a+B2a	NA	NA	NA	NA	NA	NA	Tityus	0	-2.7777777777777777	not_threatened	not_threatened
Sisyrinchium foliosum	1890797	28	VU	VU B2a	1890797	28	VU	VU B2a	NA	NA	NA	NA	NA	NA	Iridaceae	0	0	possibly_threatened	possibly_threatened
Echinanthera melanostigma	679128	40	VU	VU B2a	208780	24	EN	EN B2a	2019	LC	NA	Unknown	NA	167584	Dipsadidae	-69.25763626297253	-40	possibly_threatened	possibly_threatened
Dipsas peruana	483962	44	LC or NT	LC or NT B1a+B2a	411539	36	VU	VU B2a	2016	LC	NA	Stable	NA	NA	Dipsadidae	-14.964604659043479	-18.181818181818183	not_threatened	possibly_threatened
Urotheca pachyura	203382	40	VU	VU B2a	133243	28	VU	VU B2a	2014	LC	NA	Unknown	NA	NA	Dipsadidae	-34.48633605727154	-30	possibly_threatened	possibly_threatened
Rodriguesophis chui	4	4	CR	CR B2a	4	4	CR	CR B2a	NA	NA	NA	NA	NA	NA	Dipsadidae	0	0	possibly_threatened	possibly_threatened
Prosthechea aemula	12284888	444	LC or NT	LC or NT B1a+B2a	11520715	368	LC or NT	LC or NT B1a+B2a	NA	NA	NA	NA	NA	NA	Prosthechea	-6.220431150857867	-17.117117117117118	not_threatened	not_threatened
Atractus guentheri	4	4	CR	CR B2a	4	4	CR	CR B2a	NA	NA	NA	NA	NA	NA	Dipsadidae	0	0	possibly_threatened	possibly_threatened
Elapomorphus wuchereri	13731	12	EN	EN B2a	13731	12	EN	EN B2a	NA	NA	NA	NA	NA	NA	Dipsadidae	0	0	possibly_threatened	possibly_threatened
Dipsas petersi	4	4	CR	CR B2a	NA	NA	NA	NA	NA	NA	NA	NA	NA	NA	Dipsadidae	NA	NA	possibly_threatened	NA
Dipsas neivai	4	4	CR	CR B2a	NA	NA	NA	NA	NA	NA	NA	NA	NA	NA	Dipsadidae	NA	NA	possibly_threatened	NA
Prosthechea rhynchophora	233214	288	LC or NT	LC or NT B1a+B2a	215755	260	LC or NT	LC or NT B1a+B2a	NA	NA	NA	NA	NA	NA	Prosthechea	-7.48625725728301	-9.722222222222223	not_threatened	not_threatened
Caaeteboia amarali	4	4	CR	CR B2a	4	4	CR	CR B2a	NA	NA	NA	NA	NA	NA	Dipsadidae	0	0	possibly_threatened	possibly_threatened
Uromacer frenatus	31174	276	LC or NT	LC or NT B1a+B2a	29909	212	LC or NT	LC or NT B1a+B2a	2016	NT	NA	Unknown	NA	33133	Dipsadidae	-4.057868736767819	-23.18840579710145	not_threatened	not_threatened
Prosthechea abbreviata	734556	316	LC or NT	LC or NT B1a+B2a	734556	304	LC or NT	LC or NT B1a+B2a	NA	NA	NA	NA	NA	NA	Prosthechea	0	-3.79746835443038	not_threatened	not_threatened
Sisyrinchium palustre	2381177	60	LC or NT	LC or NT B1a+B2a	396986	36	VU	VU B2a	NA	NA	NA	NA	NA	NA	Iridaceae	-83.32816082130812	-40	not_threatened	possibly_threatened
Atractus emmeli	10411	12	EN	EN B2a	10411	12	EN	EN B2a	2016	LC	NA	Unknown	NA	326000	Dipsadidae	0	0	possibly_threatened	possibly_threatened
Calydorea basaltica	447	20	EN	EN B1a+B2a	447	20	EN	EN B1a+B2a	NA	NA	NA	NA	NA	NA	Iridaceae	0	0	possibly_threatened	possibly_threatened
Trimetopon pliolepis	5248	24	VU	VU B1a+B2a	3781	20	EN	EN B1a+B2a	2013	LC	NA	Stable	NA	NA	Dipsadidae	-27.953506097560975	-16.666666666666664	possibly_threatened	possibly_threatened
Prosthechea pachysepala	1422334	176	LC or NT	LC or NT B1a+B2a	861657	176	LC or NT	LC or NT B1a+B2a	NA	NA	NA	NA	NA	NA	Prosthechea	-39.41950343590184	0	not_threatened	not_threatened
Sisyrinchium laxinervium	289	20	EN	EN B1a+B2a	289	20	EN	EN B1a+B2a	NA	NA	NA	NA	NA	NA	Iridaceae	0	0	possibly_threatened	possibly_threatened
Cardenanthus vargasii	4	4	EN	EN B2a	4	4	EN	EN B2a	NA	NA	NA	NA	NA	NA	Iridaceae	0	0	possibly_threatened	possibly_threatened
Ialtris haetianus	37706	96	LC or NT	LC or NT B1a+B2a	37706	88	LC or NT	LC or NT B1a+B2a	2016	VU	B1ab(i,iii)	Unknown	NA	11801	Dipsadidae	0	-8.333333333333332	not_threatened	not_threatened
Sisyrinchium albilapidense	4	4	CR	CR B2a	4	4	CR	CR B2a	NA	NA	NA	NA	NA	NA	Iridaceae	0	0	possibly_threatened	possibly_threatened
Ennealophus tucumanensis	4	4	CR	CR B2a	4	4	CR	CR B2a	NA	NA	NA	NA	NA	NA	Iridaceae	0	0	possibly_threatened	possibly_threatened
Mastigostyla herrerae	4	4	CR	CR B2a	4	4	CR	CR B2a	NA	NA	NA	NA	NA	NA	Iridaceae	0	0	possibly_threatened	possibly_threatened
Helicops petersi	5656	24	VU	VU B1a+B2a	5656	24	VU	VU B1a+B2a	2017	NT	NA	Unknown	NA	9788.39	Dipsadidae	0	0	possibly_threatened	possibly_threatened
Mastigostyla johnstonii	388	12	EN	EN B1a+B2a	388	12	EN	EN B1a+B2a	NA	NA	NA	NA	NA	NA	Iridaceae	0	0	possibly_threatened	possibly_threatened
Erythrolamprus guentheri	49391	52	LC or NT	LC or NT B1a+B2a	49391	48	VU	VU B2a	2016	LC	NA	Unknown	NA	32300.38	Dipsadidae	0	-7.6923076923076925	not_threatened	possibly_threatened
Mastigostyla tunariensis	8	8	EN	EN B1a+B2a	4	4	CR	CR B2a	NA	NA	NA	NA	NA	NA	Iridaceae	-50	-50	possibly_threatened	possibly_threatened
Rhadinaea vermiculaticeps	4	4	CR	CR B1a	4	4	CR	CR B1a	2013	NT	NA	Unknown	NA	NA	Dipsadidae	0	0	possibly_threatened	possibly_threatened
Tityus serrulatus	7818678	60	LC or NT	LC or NT B1a+B2a	5156647	24	VU	VU B2a	NA	NA	NA	NA	NA	NA	Tityus	-34.047072919488436	-60	not_threatened	possibly_threatened
Atractus carrioni	48	24	EN	EN B1a+B2a	48	24	EN	EN B1a+B2a	2016	EN	B1ab(iii)	Unknown	NA	1783	Dipsadidae	0	0	possibly_threatened	possibly_threatened
Ennealophus euryandrus	878379	136	LC or NT	LC or NT B1a+B2a	845401	132	LC or NT	LC or NT B1a+B2a	NA	NA	NA	NA	NA	NA	Iridaceae	-3.7544158045672766	-2.941176470588235	not_threatened	not_threatened
Mastigostyla peruviana	4	4	CR	CR B2a	4	4	CR	CR B2a	NA	NA	NA	NA	NA	NA	Iridaceae	0	0	possibly_threatened	possibly_threatened
Arrhyton dolichura	12	12	EN	EN B1a+B2a	NA	NA	NA	NA	NA	NA	NA	NA	NA	NA	Dipsadidae	NA	NA	possibly_threatened	NA
Hesperoxiphion pardale	18977	12	EN	EN B2a	18977	12	EN	EN B2a	NA	NA	NA	NA	NA	NA	Iridaceae	0	0	possibly_threatened	possibly_threatened
Prosthechea chacaoensis	1994289	668	LC or NT	LC or NT B1a+B2a	1709355	508	LC or NT	LC or NT B1a+B2a	NA	NA	NA	NA	NA	NA	Prosthechea	-14.28749795039736	-23.952095808383234	not_threatened	not_threatened
Sibon carri	18083	28	EN	EN B2a	9159	12	EN	EN B2a	NA	NA	NA	NA	NA	NA	Dipsadidae	-49.350218437206216	-57.14285714285714	possibly_threatened	possibly_threatened
Tityus bahiensis	4463005	60	LC or NT	LC or NT B1a+B2a	4420031	40	VU	VU B2a	NA	NA	NA	NA	NA	NA	Tityus	-0.9628938349833801	-33.33333333333333	not_threatened	possibly_threatened
Mastigostyla boliviensis	1880	12	EN	EN B1a+B2a	4	4	CR	CR B2a	NA	NA	NA	NA	NA	NA	Iridaceae	-99.7872340425532	-66.66666666666666	possibly_threatened	possibly_threatened
Borikenophis variegatus	8923	12	EN	EN B2a	8	8	EN	EN B2a	2019	NT	NA	Stable	NA	63	Dipsadidae	-99.91034405469013	-33.33333333333333	possibly_threatened	possibly_threatened
Mastigostyla implicata	4	4	CR	CR B2a	4	4	CR	CR B2a	NA	NA	NA	NA	NA	NA	Iridaceae	0	0	possibly_threatened	possibly_threatened
Atractus roulei	21	12	EN	EN B1a+B2a	21	12	EN	EN B1a+B2a	2017	VU	B1ab(iii)	Unknown	NA	6667	Dipsadidae	0	0	possibly_threatened	possibly_threatened
Prosthechea bulbosa	1822175	192	LC or NT	LC or NT B1a+B2a	985450	152	LC or NT	LC or NT B1a+B2a	NA	NA	NA	NA	NA	NA	Prosthechea	-45.91902534059572	-20.833333333333336	not_threatened	not_threatened
Mastigostyla torotoroensis	104	16	EN	EN B1a+B2a	104	16	EN	EN B1a+B2a	NA	NA	NA	NA	NA	NA	Iridaceae	0	0	possibly_threatened	possibly_threatened
Haitiophis anomalus	23997	24	EN	EN B2a	8	8	EN	EN B2a	2016	VU	B1ab(iii,iv)	Decreasing	NA	21713	Dipsadidae	-99.9666624994791	-66.66666666666666	possibly_threatened	possibly_threatened
Mastigostyla chuquisacensis	41486	12	EN	EN B2a	41486	12	EN	EN B2a	NA	NA	NA	NA	NA	NA	Iridaceae	0	0	possibly_threatened	possibly_threatened
Sibon manzanaresi	8	8	EN	EN B2a	8	8	EN	EN B2a	2014	NT	NA	Stable	NA	150	Dipsadidae	0	0	possibly_threatened	possibly_threatened
Atractus orcesi	4	4	CR	CR B2a	4	4	CR	CR B2a	2019	LC	NA	Decreasing	NA	20000	Dipsadidae	0	0	possibly_threatened	possibly_threatened
Tityus confluens	1710487	92	LC or NT	LC or NT B1a+B2a	1705447	80	LC or NT	LC or NT B1a+B2a	NA	NA	NA	NA	NA	NA	Tityus	-0.2946529263303375	-13.043478260869565	not_threatened	not_threatened
Prosthechea moojenii	1837345	84	LC or NT	LC or NT B1a+B2a	1837345	84	LC or NT	LC or NT B1a+B2a	NA	NA	NA	NA	NA	NA	Prosthechea	0	0	not_threatened	not_threatened
Atractus punctiventris	4	4	CR	CR B2a	4	4	CR	CR B2a	NA	NA	NA	NA	NA	NA	Dipsadidae	0	0	possibly_threatened	possibly_threatened
Herbertia quareimana	43512	64	LC or NT	LC or NT B1a+B2a	43512	64	LC or NT	LC or NT B1a+B2a	NA	NA	NA	NA	NA	NA	Iridaceae	0	0	not_threatened	not_threatened
Sisyrinchium teleanthum	4	4	CR	CR B2a	4	4	CR	CR B2a	NA	NA	NA	NA	NA	NA	Iridaceae	0	0	possibly_threatened	possibly_threatened
Iris xiphium	4	4	CR	CR B2a	NA	NA	NA	NA	2018	LC	NA	Unknown	NA	NA	Iridaceae	NA	NA	possibly_threatened	NA
Tityus columbianus	232166	180	LC or NT	LC or NT B1a+B2a	232166	160	LC or NT	LC or NT B1a+B2a	NA	NA	NA	NA	NA	NA	Tityus	0	-11.11111111111111	not_threatened	not_threatened
Iris longipetala	8	8	EN	EN B2a	NA	NA	NA	NA	NA	NA	NA	NA	NA	NA	Iridaceae	NA	NA	possibly_threatened	NA
Iris tenax	4	4	CR	CR B2a	NA	NA	NA	NA	NA	NA	NA	NA	NA	NA	Iridaceae	NA	NA	possibly_threatened	NA
Ialtris dorsalis	559087	120	LC or NT	LC or NT B1a+B2a	498389	88	LC or NT	LC or NT B1a+B2a	2016	NT	NA	Unknown	NA	122691	Dipsadidae	-10.856628753664456	-26.666666666666668	not_threatened	not_threatened
Tityus discrepans	12485	20	EN	EN B2a	8	8	EN	EN B2a	NA	NA	NA	NA	NA	NA	Tityus	-99.93592310772928	-60	possibly_threatened	possibly_threatened
Iris prismatica	8	8	EN	EN B2a	NA	NA	NA	NA	2016	LC	NA	Unknown	NA	NA	Iridaceae	NA	NA	possibly_threatened	NA
Cypella boliviana	4	4	CR	CR B2a	4	4	CR	CR B2a	NA	NA	NA	NA	NA	NA	Iridaceae	0	0	possibly_threatened	possibly_threatened
Sisyrinchium coalitum	4	4	CR	CR B2a	4	4	CR	CR B2a	NA	NA	NA	NA	NA	NA	Iridaceae	0	0	possibly_threatened	possibly_threatened
Tityus tayrona	223353	96	LC or NT	LC or NT B1a+B2a	223353	88	LC or NT	LC or NT B1a+B2a	NA	NA	NA	NA	NA	NA	Tityus	0	-8.333333333333332	not_threatened	not_threatened
Erythrolamprus taeniurus	1355102	60	LC or NT	LC or NT B1a+B2a	11181	20	EN	EN B2a	2016	LC	NA	Stable	NA	422000	Dipsadidae	-99.17489605948482	-66.66666666666666	not_threatened	possibly_threatened
Hesperoxiphion niveum	31926	20	EN	EN B2a	8238	16	EN	EN B2a	NA	NA	NA	NA	NA	NA	Iridaceae	-74.19657959030258	-20	possibly_threatened	possibly_threatened
Tityus parvulus	14145	56	LC or NT	LC or NT B1a+B2a	13052	48	LC or NT	LC or NT B1a+B2a	NA	NA	NA	NA	NA	NA	Tityus	-7.7271120537292335	-14.285714285714285	not_threatened	not_threatened
Oxyrhopus marcapatae	25	8	EN	EN B1a+B2a	2795	8	EN	EN B1a+B2a	2015	LC	NA	Unknown	NA	NA	Dipsadidae	11080	0	possibly_threatened	possibly_threatened
Sisyrinchium azureum	6413	16	EN	EN B2a	4493	12	EN	EN B1a+B2a	NA	NA	NA	NA	NA	NA	Iridaceae	-29.939186028379854	-25	possibly_threatened	possibly_threatened
Tityus guane	398	20	EN	EN B1a+B2a	398	20	EN	EN B1a+B2a	NA	NA	NA	NA	NA	NA	Tityus	0	0	possibly_threatened	possibly_threatened
Atractus peruvianus	1007	12	EN	EN B1a+B2a	4	4	CR	CR B2a	2016	DD	NA	Unknown	NA	NA	Dipsadidae	-99.60278053624627	-66.66666666666666	possibly_threatened	possibly_threatened
Cubophis ruttyi	8	8	EN	EN B2a	NA	NA	NA	NA	2016	LC	NA	Stable	28	25	Dipsadidae	NA	NA	possibly_threatened	NA
Tityus bastosi	873862	72	LC or NT	LC or NT B1a+B2a	873862	72	LC or NT	LC or NT B1a+B2a	NA	NA	NA	NA	NA	NA	Tityus	0	0	not_threatened	not_threatened
Libertia colombiana	723897	28	VU	VU B2a	723897	28	VU	VU B2a	NA	NA	NA	NA	NA	NA	Iridaceae	0	0	possibly_threatened	possibly_threatened
Pseudalsophis slevini	2693	36	VU	VU B1a+B2a	234	12	EN	EN B1a+B2a	2019	VU	D2	Unknown	NA	NA	Dipsadidae	-91.31080579279613	-66.66666666666666	possibly_threatened	possibly_threatened
Tretanorhinus taeniatus	4	4	CR	CR B2a	4	4	CR	CR B2a	2016	NT	NA	Unknown	NA	16000	Dipsadidae	0	0	possibly_threatened	possibly_threatened
Tityus fuhrmanni	26	12	EN	EN B1a+B2a	4	4	CR	CR B2a	NA	NA	NA	NA	NA	NA	Tityus	-84.61538461538461	-66.66666666666666	possibly_threatened	possibly_threatened
Olsynium porphyreum	840	12	EN	EN B1a+B2a	840	12	EN	EN B1a+B2a	NA	NA	NA	NA	NA	NA	Iridaceae	0	0	possibly_threatened	possibly_threatened
Sisyrinchium paramorum	4	4	CR	CR B2a	4	4	CR	CR B2a	NA	NA	NA	NA	NA	NA	Iridaceae	0	0	possibly_threatened	possibly_threatened
Rhadinaea pulveriventris	371	24	EN	EN B1a+B2a	371	20	EN	EN B1a+B2a	2014	DD	NA	Unknown	NA	NA	Dipsadidae	0	-16.666666666666664	possibly_threatened	possibly_threatened
Tityus nematochirus	231458	44	LC or NT	LC or NT B1a+B2a	231458	44	LC or NT	LC or NT B1a+B2a	NA	NA	NA	NA	NA	NA	Tityus	0	0	not_threatened	not_threatened
Cubophis fuscicauda	8	8	EN	EN B1a+B2a	4	4	CR	CR B2a	2016	LC	NA	Stable	38	52	Dipsadidae	-50	-50	possibly_threatened	possibly_threatened
Tityus filodendron	4	4	CR	CR B2a	4	4	CR	CR B2a	NA	NA	NA	NA	NA	NA	Tityus	0	0	possibly_threatened	possibly_threatened
Ennealophus foliosus	119492	92	LC or NT	LC or NT B1a+B2a	119492	92	LC or NT	LC or NT B1a+B2a	NA	NA	NA	NA	NA	NA	Iridaceae	0	0	not_threatened	not_threatened
Arrhyton tanyplectum	4	4	CR	CR B2a	4	4	CR	CR B2a	2017	EN	B1ab(iii)	Unknown	NA	2133.5	Dipsadidae	0	0	possibly_threatened	possibly_threatened
Prosthechea radiata	1716891	960	LC or NT	LC or NT B1a+B2a	1540091	844	LC or NT	LC or NT B1a+B2a	NA	NA	NA	NA	NA	NA	Prosthechea	-10.297683428942198	-12.083333333333334	not_threatened	not_threatened
Rhadinella lisyae	1614	16	EN	EN B1a+B2a	1614	16	EN	EN B1a+B2a	NA	NA	NA	NA	NA	NA	Dipsadidae	0	0	possibly_threatened	possibly_threatened
Sisyrinchium subalpinum	12477	36	VU	VU B1a+B2a	1573	32	VU	VU B1a+B2a	NA	NA	NA	NA	NA	NA	Iridaceae	-87.39280275707301	-11.11111111111111	possibly_threatened	possibly_threatened
Tityus pachyurus	364860	100	LC or NT	LC or NT B1a+B2a	364855	100	LC or NT	LC or NT B1a+B2a	NA	NA	NA	NA	NA	NA	Tityus	-0.0013703886422189334	0	not_threatened	not_threatened
Geophis fulvoguttatus	181	16	EN	EN B1a+B2a	181	16	EN	EN B1a+B2a	2014	EN	B1ab(iii)	Decreasing	NA	900	Dipsadidae	0	0	possibly_threatened	possibly_threatened
Tigridia philippiana	55186	24	EN	EN B2a	54671	20	EN	EN B2a	NA	NA	NA	NA	NA	NA	Iridaceae	-0.933207697604465	-16.666666666666664	possibly_threatened	possibly_threatened
Mastigostyla macbridei	8	8	EN	EN B2a	4	4	CR	CR B2a	NA	NA	NA	NA	NA	NA	Iridaceae	-50	-50	possibly_threatened	possibly_threatened
Oxyrhopus fitzingeri	174499	32	VU	VU B2a	118786	24	VU	VU B2a	2016	LC	NA	Stable	NA	NA	Dipsadidae	-31.927403595436076	-25	possibly_threatened	possibly_threatened
Ennealophus boliviensis	8	8	EN	EN B2a	4	4	CR	CR B2a	NA	NA	NA	NA	NA	NA	Iridaceae	-50	-50	possibly_threatened	possibly_threatened
Geophis downsi	8	8	CR	CR B1a	8	8	CR	CR B1a	2013	DD	NA	Unknown	NA	NA	Dipsadidae	0	0	possibly_threatened	possibly_threatened
Tityus silvestris	3708399	116	LC or NT	LC or NT B1a+B2a	1339872	112	LC or NT	LC or NT B1a+B2a	NA	NA	NA	NA	NA	NA	Tityus	-63.86926002299106	-3.4482758620689653	not_threatened	not_threatened
Tityus antioquensis	8	8	EN	EN B2a	8	8	EN	EN B2a	NA	NA	NA	NA	NA	NA	Tityus	0	0	possibly_threatened	possibly_threatened
Sibon miskitus	60	20	EN	EN B1a+B2a	60	20	EN	EN B1a+B2a	2014	NT	NA	Stable	NA	250	Dipsadidae	0	0	possibly_threatened	possibly_threatened
Olsynium acaule	572830	16	EN	EN B2a	139731	12	EN	EN B2a	NA	NA	NA	NA	NA	NA	Iridaceae	-75.60689908000629	-25	possibly_threatened	possibly_threatened
Dipsas pakaraima	4	4	CR	CR B2a	4	4	CR	CR B2a	2017	LC	NA	Unknown	NA	NA	Dipsadidae	0	0	possibly_threatened	possibly_threatened
Sisyrinchium coulterianum	8	8	EN	EN B2a	NA	NA	NA	NA	NA	NA	NA	NA	NA	NA	Iridaceae	NA	NA	possibly_threatened	NA
Omoadiphas texiguatensis	4	4	CR	CR B2a	4	4	CR	CR B2a	2013	CR	B1ab(iii)	Decreasing	NA	75	Dipsadidae	0	0	possibly_threatened	possibly_threatened
Prosthechea crassilabia	9017467	212	LC or NT	LC or NT B1a+B2a	8073004	192	LC or NT	LC or NT B1a+B2a	NA	NA	NA	NA	NA	NA	Prosthechea	-10.473706197095039	-9.433962264150944	not_threatened	not_threatened
Tityus ocelote	39590	136	LC or NT	LC or NT B1a+B2a	39583	128	LC or NT	LC or NT B1a+B2a	NA	NA	NA	NA	NA	NA	Tityus	-0.017681232634503663	-5.88235294117647	not_threatened	not_threatened
Enulius bifoveatus	163	16	EN	EN B1a+B2a	163	16	EN	EN B1a+B2a	2014	CR	B1ac(iv)	Unknown	NA	55	Dipsadidae	0	0	possibly_threatened	possibly_threatened
Arrhyton supernum	4	4	CR	CR B2a	4	4	CR	CR B2a	2017	DD	NA	Unknown	NA	3966.7	Dipsadidae	0	0	possibly_threatened	possibly_threatened
Tityus dedoslargos	906	24	VU	VU B1a+B2a	904	20	EN	EN B1a+B2a	NA	NA	NA	NA	NA	NA	Tityus	-0.22075055187637968	-16.666666666666664	possibly_threatened	possibly_threatened
Dipsas nicholsi	8	8	EN	EN B2a	4	4	CR	CR B2a	2013	LC	NA	Unknown	NA	NA	Dipsadidae	-50	-50	possibly_threatened	possibly_threatened
Tityus obtusus	8	8	EN	EN B2a	8	8	EN	EN B2a	NA	NA	NA	NA	NA	NA	Tityus	0	0	possibly_threatened	possibly_threatened
Calydorea approximata	624288	72	LC or NT	LC or NT B1a+B2a	590051	68	LC or NT	LC or NT B1a+B2a	NA	NA	NA	NA	NA	NA	Iridaceae	-5.484167563688554	-5.555555555555555	not_threatened	not_threatened
Tityus charreyroni	4	4	CR	CR B2a	4	4	CR	CR B2a	NA	NA	NA	NA	NA	NA	Tityus	0	0	possibly_threatened	possibly_threatened
Dipsas latifrontalis	71906	16	EN	EN B2a	71906	16	EN	EN B2a	NA	NA	NA	NA	NA	NA	Dipsadidae	0	0	possibly_threatened	possibly_threatened
Mastigostyla cyrtophylla	25042	8	EN	EN B2a	4	4	CR	CR B2a	NA	NA	NA	NA	NA	NA	Iridaceae	-99.98402683491734	-50	possibly_threatened	possibly_threatened
Tityus argentinus	8	8	EN	EN B2a	8	8	EN	EN B2a	NA	NA	NA	NA	NA	NA	Tityus	0	0	possibly_threatened	possibly_threatened
Tityus rosenbergi	4	4	CR	CR B2a	4	4	CR	CR B2a	NA	NA	NA	NA	NA	NA	Tityus	0	0	possibly_threatened	possibly_threatened
Olsynium nigricans	4	4	CR	CR B2a	4	4	CR	CR B2a	NA	NA	NA	NA	NA	NA	Iridaceae	0	0	possibly_threatened	possibly_threatened
Tityus tenuicauda	4	4	CR	CR B2a	4	4	CR	CR B2a	NA	NA	NA	NA	NA	NA	Tityus	0	0	possibly_threatened	possibly_threatened
Sisyrinchium parvifolium	4	4	CR	CR B2a	NA	NA	NA	NA	NA	NA	NA	NA	NA	NA	Iridaceae	NA	NA	possibly_threatened	NA
Heterodon gloydi	140886	68	LC or NT	LC or NT B1a+B2a	140614	56	LC or NT	LC or NT B1a+B2a	NA	NA	NA	NA	NA	NA	Dipsadidae	-0.19306389563192936	-17.647058823529413	not_threatened	not_threatened
Mastigostyla potosina	4	4	CR	CR B2a	4	4	CR	CR B2a	NA	NA	NA	NA	NA	NA	Iridaceae	0	0	possibly_threatened	possibly_threatened
Tityus potameis	4	4	CR	CR B2a	4	4	CR	CR B2a	NA	NA	NA	NA	NA	NA	Tityus	0	0	possibly_threatened	possibly_threatened
Sisyrinchium ivanii	4	4	CR	CR B2a	NA	NA	NA	NA	NA	NA	NA	NA	NA	NA	Iridaceae	NA	NA	possibly_threatened	NA
Tityus dinizi	8	8	EN	EN B2a	8	8	EN	EN B2a	NA	NA	NA	NA	NA	NA	Tityus	0	0	possibly_threatened	possibly_threatened
Hypsirhynchus scalaris	5018	32	EN	EN B2a	2175	28	EN	EN B1a+B2a	2016	VU	B1ab(iii)	Unknown	NA	11909	Dipsadidae	-56.65603826225588	-12.5	possibly_threatened	possibly_threatened
Mastigostyla cardenasii	8	8	EN	EN B2a	NA	NA	NA	NA	NA	NA	NA	NA	NA	NA	Iridaceae	NA	NA	possibly_threatened	NA
Mastigostyla brevicaulis	4	4	CR	CR B2a	NA	NA	NA	NA	NA	NA	NA	NA	NA	NA	Iridaceae	NA	NA	possibly_threatened	NA
Atractus gaigeae	132	12	EN	EN B1a+B2a	132	12	EN	EN B1a+B2a	2017	LC	NA	Unknown	NA	17000	Dipsadidae	0	0	possibly_threatened	possibly_threatened
Eleutherine citriodora	4	4	CR	CR B2a	4	4	CR	CR B2a	NA	NA	NA	NA	NA	NA	Iridaceae	0	0	possibly_threatened	possibly_threatened
Tityus metuendus	1744993	36	VU	VU B2a	1744993	36	VU	VU B2a	NA	NA	NA	NA	NA	NA	Tityus	0	0	possibly_threatened	possibly_threatened
Rhadinaea calligaster	34933	84	LC or NT	LC or NT B1a+B2a	9334	76	LC or NT	LC or NT B1a+B2a	2013	LC	NA	Stable	NA	NA	Dipsadidae	-73.28027939197894	-9.523809523809524	not_threatened	not_threatened
Atractus heyeri	4	4	CR	CR B2a	4	4	CR	CR B2a	NA	NA	NA	NA	NA	NA	Dipsadidae	0	0	possibly_threatened	possibly_threatened
Tityus paraensis	234331	92	LC or NT	LC or NT B1a+B2a	234331	92	LC or NT	LC or NT B1a+B2a	NA	NA	NA	NA	NA	NA	Tityus	0	0	not_threatened	not_threatened
Watsonia ardernei	8	8	EN	EN B2a	4	4	CR	CR B2a	NA	NA	NA	NA	NA	NA	Iridaceae	-50	-50	possibly_threatened	possibly_threatened
Sisyrinchium iridifolioides	8	8	EN	EN B2a	8	8	EN	EN B2a	NA	NA	NA	NA	NA	NA	Iridaceae	0	0	possibly_threatened	possibly_threatened
Xenodon histricus	594326	16	EN	EN B2a	8	8	EN	EN B2a	2019	LC	NA	Unknown	NA	NA	Dipsadidae	-99.99865393740136	-50	possibly_threatened	possibly_threatened
Prosthechea livida	4356795	756	LC or NT	LC or NT B1a+B2a	2573046	656	LC or NT	LC or NT B1a+B2a	NA	NA	NA	NA	NA	NA	Prosthechea	-40.94177026920018	-13.227513227513226	not_threatened	not_threatened
Tityus strandi	278316	12	EN	EN B2a	278316	12	EN	EN B2a	NA	NA	NA	NA	NA	NA	Tityus	0	0	possibly_threatened	possibly_threatened
Erythrolamprus mertensi	4	4	CR	CR B2a	NA	NA	NA	NA	2015	LC	NA	Stable	NA	400	Dipsadidae	NA	NA	possibly_threatened	NA
Mastigostyla woodii	10	8	EN	EN B1a+B2a	10	8	EN	EN B1a+B2a	NA	NA	NA	NA	NA	NA	Iridaceae	0	0	possibly_threatened	possibly_threatened
Ialtris parishi	8	8	EN	EN B2a	4	4	CR	CR B2a	2016	CR	B1ab(iii)	Unknown	NA	1410	Dipsadidae	-50	-50	possibly_threatened	possibly_threatened
Tityus trinitatus	365	20	EN	EN B1a+B2a	365	20	EN	EN B1a+B2a	NA	NA	NA	NA	NA	NA	Tityus	0	0	possibly_threatened	possibly_threatened
Sisyrinchium laterale	5406	32	VU	VU B1a+B2a	556	24	EN	EN B1a+B2a	NA	NA	NA	NA	NA	NA	Iridaceae	-89.71513133555308	-25	possibly_threatened	possibly_threatened
Tityus gaffini	4	4	CR	CR B2a	4	4	CR	CR B2a	NA	NA	NA	NA	NA	NA	Tityus	0	0	possibly_threatened	possibly_threatened
Prosthechea boothiana	1847598	160	LC or NT	LC or NT B1a+B2a	550792	112	LC or NT	LC or NT B1a+B2a	NA	NA	NA	NA	NA	NA	Prosthechea	-70.18875318115737	-30	not_threatened	not_threatened
Omoadiphas aurula	72	12	EN	EN B1a+B2a	72	12	EN	EN B1a+B2a	2014	VU	D2	Decreasing	NA	80	Dipsadidae	0	0	possibly_threatened	possibly_threatened
Sisyrinchium nigricans	4	4	CR	CR B2a	4	4	CR	CR B2a	NA	NA	NA	NA	NA	NA	Iridaceae	0	0	possibly_threatened	possibly_threatened
Rhadinella tolpanorum	4	4	CR	CR B2a	4	4	CR	CR B2a	2013	CR	B1ab(iii)	Decreasing	NA	75	Dipsadidae	0	0	possibly_threatened	possibly_threatened
Mastigostyla orurensis	4	4	CR	CR B2a	NA	NA	NA	NA	2013	CR	B2ab(iii); D	Decreasing	1-10	NA	Iridaceae	NA	NA	possibly_threatened	NA
Tityus forcipula	569	16	EN	EN B1a+B2a	26	12	EN	EN B1a+B2a	NA	NA	NA	NA	NA	NA	Tityus	-95.43057996485061	-25	possibly_threatened	possibly_threatened
Mastigostyla calcicala	4	4	CR	CR B2a	4	4	CR	CR B2a	NA	NA	NA	NA	NA	NA	Iridaceae	0	0	possibly_threatened	possibly_threatened
Erythrolamprus williamsi	32	12	EN	EN B1a+B2a	8	8	EN	EN B2a	2017	NT	NA	Unknown	NA	1000	Dipsadidae	-75	-33.33333333333333	possibly_threatened	possibly_threatened
Moraea coerulea	4	4	CR	CR B2a	NA	NA	NA	NA	NA	NA	NA	NA	NA	NA	Iridaceae	NA	NA	possibly_threatened	NA
Tityus betschi	37143	12	EN	EN B2a	8	8	EN	EN B2a	NA	NA	NA	NA	NA	NA	Tityus	-99.97846162130146	-33.33333333333333	possibly_threatened	possibly_threatened
Dipsas schunkii	4	4	CR	CR B2a	NA	NA	NA	NA	2017	DD	NA	Unknown	NA	NA	Dipsadidae	NA	NA	possibly_threatened	NA
Babiana villosula	4	4	CR	CR B2a	NA	NA	NA	NA	NA	NA	NA	NA	NA	NA	Iridaceae	NA	NA	possibly_threatened	NA
Tityus sabinae	4	4	CR	CR B2a	4	4	CR	CR B2a	NA	NA	NA	NA	NA	NA	Tityus	0	0	possibly_threatened	possibly_threatened
Gladiolus recurvus	4	4	CR	CR B2a	NA	NA	NA	NA	NA	NA	NA	NA	NA	NA	Iridaceae	NA	NA	possibly_threatened	NA
Tachymenis affinis	8	8	EN	EN B2a	4	4	CR	CR B2a	2016	LC	NA	Stable	NA	NA	Dipsadidae	-50	-50	possibly_threatened	possibly_threatened
Cypella coerulea	4	4	CR	CR B2a	4	4	CR	CR B2a	NA	NA	NA	NA	NA	NA	Iridaceae	0	0	possibly_threatened	possibly_threatened
Tityus trinitatis	6752	68	LC or NT	LC or NT B1a+B2a	6752	60	LC or NT	LC or NT B1a+B2a	NA	NA	NA	NA	NA	NA	Tityus	0	-11.76470588235294	not_threatened	not_threatened
Sisyrinchium hirsutum	8	8	EN	EN B2a	4	4	CR	CR B2a	NA	NA	NA	NA	NA	NA	Iridaceae	-50	-50	possibly_threatened	possibly_threatened
Trimetopon gracile	3024	56	VU	VU B1a+B2a	3024	48	VU	VU B1a+B2a	2013	LC	NA	Unknown	NA	NA	Dipsadidae	0	-14.285714285714285	possibly_threatened	possibly_threatened
Moraea plicata	4	4	CR	CR B2a	NA	NA	NA	NA	NA	NA	NA	NA	NA	NA	Iridaceae	NA	NA	possibly_threatened	NA
Tityus clathratus	89456	20	EN	EN B2a	89456	16	EN	EN B2a	NA	NA	NA	NA	NA	NA	Tityus	0	-20	possibly_threatened	possibly_threatened
Sisyrinchium adscendens	4	4	CR	CR B2a	NA	NA	NA	NA	NA	NA	NA	NA	NA	NA	Iridaceae	NA	NA	possibly_threatened	NA
Sibynomorphus oneilli	270	12	EN	EN B1a+B2a	270	12	EN	EN B1a+B2a	NA	NA	NA	NA	NA	NA	Dipsadidae	0	0	possibly_threatened	possibly_threatened
Sisyrinchium juncoides	4	4	CR	CR B2a	NA	NA	NA	NA	NA	NA	NA	NA	NA	NA	Iridaceae	NA	NA	possibly_threatened	NA
Atractus atratus	4	4	CR	CR B2a	4	4	CR	CR B2a	2015	DD	NA	Unknown	NA	NA	Dipsadidae	0	0	possibly_threatened	possibly_threatened
Tityus melanostictus	178	16	EN	EN B1a+B2a	132	12	EN	EN B1a+B2a	NA	NA	NA	NA	NA	NA	Tityus	-25.842696629213485	-25	possibly_threatened	possibly_threatened
Sisyrinchium gracile	4	4	CR	CR B2a	NA	NA	NA	NA	NA	NA	NA	NA	NA	NA	Iridaceae	NA	NA	possibly_threatened	NA
Sibynomorphus lavillai	8	8	EN	EN B2a	8	8	EN	EN B2a	NA	NA	NA	NA	NA	NA	Dipsadidae	0	0	possibly_threatened	possibly_threatened
Tityus apiacas	8	8	EN	EN B2a	8	8	EN	EN B2a	NA	NA	NA	NA	NA	NA	Tityus	0	0	possibly_threatened	possibly_threatened
Nemastylis medusae	4	4	CR	CR B2a	NA	NA	NA	NA	NA	NA	NA	NA	NA	NA	Iridaceae	NA	NA	possibly_threatened	NA
Phalotris sansebastiani	4	4	CR	CR B2a	4	4	CR	CR B2a	2016	LC	NA	Stable	NA	203555	Dipsadidae	0	0	possibly_threatened	possibly_threatened
Tityus riverai	4	4	CR	CR B2a	4	4	CR	CR B2a	NA	NA	NA	NA	NA	NA	Tityus	0	0	possibly_threatened	possibly_threatened
Sphenostigma lehmannii	4	4	CR	CR B2a	NA	NA	NA	NA	NA	NA	NA	NA	NA	NA	Iridaceae	NA	NA	possibly_threatened	NA
Sisyrinchium ulgiculatum	4	4	CR	CR B2a	NA	NA	NA	NA	NA	NA	NA	NA	NA	NA	Iridaceae	NA	NA	possibly_threatened	NA
Tityus geratus	8	8	EN	EN B2a	NA	NA	NA	NA	NA	NA	NA	NA	NA	NA	Tityus	NA	NA	possibly_threatened	NA
Herbertia eruyanthera	4	4	CR	CR B2a	NA	NA	NA	NA	NA	NA	NA	NA	NA	NA	Iridaceae	NA	NA	possibly_threatened	NA
Tityus apozonalli	4	4	CR	CR B2a	NA	NA	NA	NA	NA	NA	NA	NA	NA	NA	Tityus	NA	NA	possibly_threatened	NA
Dipsas bucephala	1689597	28	VU	VU B2a	330288	20	EN	EN B2a	NA	NA	NA	NA	NA	NA	Dipsadidae	-80.4516698360615	-28.57142857142857	possibly_threatened	possibly_threatened
Cypella hoppii	4	4	CR	CR B2a	4	4	CR	CR B2a	NA	NA	NA	NA	NA	NA	Iridaceae	0	0	possibly_threatened	possibly_threatened
Tityus azari	4	4	CR	CR B2a	NA	NA	NA	NA	NA	NA	NA	NA	NA	NA	Tityus	NA	NA	possibly_threatened	NA
Clelia langeri	4	4	CR	CR B2a	4	4	CR	CR B2a	2016	LC	NA	Decreasing	NA	NA	Dipsadidae	0	0	possibly_threatened	possibly_threatened
Herbertia brasiliensis	4	4	CR	CR B2a	4	4	CR	CR B2a	NA	NA	NA	NA	NA	NA	Iridaceae	0	0	possibly_threatened	possibly_threatened
Tityus festae	4	4	CR	CR B2a	4	4	CR	CR B2a	NA	NA	NA	NA	NA	NA	Tityus	0	0	possibly_threatened	possibly_threatened
Apostolepis multicincta	4	4	CR	CR B2a	4	4	CR	CR B2a	2016	LC	NA	Unknown	NA	33000	Dipsadidae	0	0	possibly_threatened	possibly_threatened
Calydorea azurae	4	4	CR	CR B2a	NA	NA	NA	NA	NA	NA	NA	NA	NA	NA	Iridaceae	NA	NA	possibly_threatened	NA
Trimezia guaricana	4	4	CR	CR B2a	4	4	CR	CR B2a	NA	NA	NA	NA	NA	NA	Iridaceae	0	0	possibly_threatened	possibly_threatened
Apostolepis phillipsae	4	4	CR	CR B2a	4	4	CR	CR B2a	2019	VU	D2	Unknown	NA	13	Dipsadidae	0	0	possibly_threatened	possibly_threatened
Tityus cerroazul	73	12	EN	EN B1a+B2a	71	12	EN	EN B1a+B2a	NA	NA	NA	NA	NA	NA	Tityus	-2.73972602739726	0	possibly_threatened	possibly_threatened
Trimezia revoluta	4	4	CR	CR B2a	NA	NA	NA	NA	NA	NA	NA	NA	NA	NA	Iridaceae	NA	NA	possibly_threatened	NA
Tityus florezi	8	8	CR	CR B1a	8	8	CR	CR B1a	NA	NA	NA	NA	NA	NA	Tityus	0	0	possibly_threatened	possibly_threatened
Morea graminea	4	4	CR	CR B2a	NA	NA	NA	NA	NA	NA	NA	NA	NA	NA	Iridaceae	NA	NA	possibly_threatened	NA
Philodryas tachymenoides	611030	12	EN	EN B2a	8	8	EN	EN B2a	2015	LC	NA	Unknown	NA	NA	Dipsadidae	-99.99869073531578	-33.33333333333333	possibly_threatened	possibly_threatened
Tityus blanci	4	4	CR	CR B2a	4	4	CR	CR B2a	NA	NA	NA	NA	NA	NA	Tityus	0	0	possibly_threatened	possibly_threatened
Neomarica castaneomaculata	4	4	CR	CR B2a	4	4	CR	CR B2a	NA	NA	NA	NA	NA	NA	Iridaceae	0	0	possibly_threatened	possibly_threatened
Tityus sabineae	8	8	EN	EN B2a	8	8	EN	EN B2a	NA	NA	NA	NA	NA	NA	Tityus	0	0	possibly_threatened	possibly_threatened
Neomarica altivallis	4	4	CR	CR B1a	4	4	CR	CR B1a	NA	NA	NA	NA	NA	NA	Iridaceae	0	0	possibly_threatened	possibly_threatened
Tityus ecuadorensis	4	4	CR	CR B2a	NA	NA	NA	NA	NA	NA	NA	NA	NA	NA	Tityus	NA	NA	possibly_threatened	NA
Philodryas simonsii	120828	24	VU	VU B2a	20359	20	EN	EN B2a	2017	LC	NA	Unknown	NA	NA	Dipsadidae	-83.15042870857748	-16.666666666666664	possibly_threatened	possibly_threatened
Iris laevigata	4	4	CR	CR B2a	4	4	CR	CR B2a	NA	NA	NA	NA	NA	NA	Iridaceae	0	0	possibly_threatened	possibly_threatened
Sibon occidentalis	4	4	CR	CR B2a	4	4	CR	CR B2a	NA	NA	NA	NA	NA	NA	Dipsadidae	0	0	possibly_threatened	possibly_threatened
Tityus jussarae	4	4	CR	CR B2a	4	4	CR	CR B2a	NA	NA	NA	NA	NA	NA	Tityus	0	0	possibly_threatened	possibly_threatened
Tityus kaderkai	4	4	CR	CR B2a	4	4	CR	CR B2a	NA	NA	NA	NA	NA	NA	Tityus	0	0	possibly_threatened	possibly_threatened
Tropidodipsas zweifeli	4	4	CR	CR B2a	NA	NA	NA	NA	NA	NA	NA	NA	NA	NA	Dipsadidae	NA	NA	possibly_threatened	NA
Sisyrinchium bromelioides	46744	12	EN	EN B2a	46744	12	EN	EN B2a	NA	NA	NA	NA	NA	NA	Iridaceae	0	0	possibly_threatened	possibly_threatened
Rhadinella pilonaorum	8	8	EN	EN B2a	4	4	CR	CR B2a	2014	NT	NA	Unknown	NA	2400	Dipsadidae	-50	-50	possibly_threatened	possibly_threatened
Pseudotrimezia tenuissima	8	8	EN	EN B2a	8	8	EN	EN B2a	NA	NA	NA	NA	NA	NA	Iridaceae	0	0	possibly_threatened	possibly_threatened
Tityus championi	17080	16	EN	EN B2a	17080	16	EN	EN B2a	NA	NA	NA	NA	NA	NA	Tityus	0	0	possibly_threatened	possibly_threatened
Sisyrinchium caeteanum	8	8	EN	EN B2a	8	8	EN	EN B2a	NA	NA	NA	NA	NA	NA	Iridaceae	0	0	possibly_threatened	possibly_threatened
Tityus kuryi	4	4	CR	CR B2a	4	4	CR	CR B2a	NA	NA	NA	NA	NA	NA	Tityus	0	0	possibly_threatened	possibly_threatened
Sisyrinchium flabellatum	4	4	CR	CR B2a	4	4	CR	CR B2a	NA	NA	NA	NA	NA	NA	Iridaceae	0	0	possibly_threatened	possibly_threatened
Tityus sylviae	4	4	CR	CR B2a	4	4	CR	CR B2a	NA	NA	NA	NA	NA	NA	Tityus	0	0	possibly_threatened	possibly_threatened
Sibon merendonensis	4	4	CR	CR B2a	4	4	CR	CR B2a	2014	CR	B1ab(iii)	Unknown	NA	NA	Dipsadidae	0	0	possibly_threatened	possibly_threatened
Tityus eickstedtae	4	4	CR	CR B2a	4	4	CR	CR B2a	NA	NA	NA	NA	NA	NA	Tityus	0	0	possibly_threatened	possibly_threatened
Herbertia furcata	8	8	EN	EN B2a	8	8	EN	EN B2a	NA	NA	NA	NA	NA	NA	Iridaceae	0	0	possibly_threatened	possibly_threatened
Rhadinella posadasi	8	8	EN	EN B2a	4	4	CR	CR B2a	2014	EN	B1ab(iii)	Unknown	NA	NA	Dipsadidae	-50	-50	possibly_threatened	possibly_threatened
Tityus grahami	4	4	CR	CR B2a	4	4	CR	CR B2a	NA	NA	NA	NA	NA	NA	Tityus	0	0	possibly_threatened	possibly_threatened
Prosthechea pygmaea	18329755	732	LC or NT	LC or NT B1a+B2a	18145046	652	LC or NT	LC or NT B1a+B2a	NA	NA	NA	NA	NA	NA	Prosthechea	-1.0077003211444997	-10.92896174863388	not_threatened	not_threatened
Tityus demangei	4	4	CR	CR B2a	4	4	CR	CR B2a	NA	NA	NA	NA	NA	NA	Tityus	0	0	possibly_threatened	possibly_threatened
Geophis zeledoni	3672	36	VU	VU B1a+B2a	3672	36	VU	VU B1a+B2a	2013	LC	NA	Stable	NA	NA	Dipsadidae	0	0	possibly_threatened	possibly_threatened
Calydorea luteola	20288	52	LC or NT	LC or NT B1a+B2a	20288	52	LC or NT	LC or NT B1a+B2a	2013	DD	NA	Unknown	NA	NA	Iridaceae	0	0	not_threatened	not_threatened
Tityus mana	8	8	EN	EN B2a	4	4	CR	CR B2a	NA	NA	NA	NA	NA	NA	Tityus	-50	-50	possibly_threatened	possibly_threatened
Siphlophis worontzowi	4	4	CR	CR B2a	4	4	CR	CR B2a	2019	LC	NA	Unknown	NA	NA	Dipsadidae	0	0	possibly_threatened	possibly_threatened
Cypella pabstiana	4	4	CR	CR B2a	4	4	CR	CR B2a	NA	NA	NA	NA	NA	NA	Iridaceae	0	0	possibly_threatened	possibly_threatened
Heterodon brevis	4	4	CR	CR B2a	NA	NA	NA	NA	NA	NA	NA	NA	NA	NA	Dipsadidae	NA	NA	possibly_threatened	NA
Cypella trimontina	8	8	EN	EN B2a	8	8	EN	EN B2a	NA	NA	NA	NA	NA	NA	Iridaceae	0	0	possibly_threatened	possibly_threatened
Prosthechea glumacea	1495068	64	LC or NT	LC or NT B1a+B2a	489645	56	LC or NT	LC or NT B1a+B2a	NA	NA	NA	NA	NA	NA	Prosthechea	-67.24931575018661	-12.5	not_threatened	not_threatened
Atractus steyermarki	8	8	EN	EN B2a	8	8	EN	EN B2a	2016	LC	NA	Unknown	NA	1500	Dipsadidae	0	0	possibly_threatened	possibly_threatened
Tocoyena costanensis	712568	84	LC or NT	LC or NT B1a+B2a	712568	80	LC or NT	LC or NT B1a+B2a	NA	NA	NA	NA	NA	NA	Tocoyena	0	-4.761904761904762	not_threatened	not_threatened
Neomarica eburnea	483	12	EN	EN B1a+B2a	483	12	EN	EN B1a+B2a	NA	NA	NA	NA	NA	NA	Iridaceae	0	0	possibly_threatened	possibly_threatened
Prosthechea allemanoides	152714	76	LC or NT	LC or NT B1a+B2a	152714	76	LC or NT	LC or NT B1a+B2a	NA	NA	NA	NA	NA	NA	Prosthechea	0	0	not_threatened	not_threatened
Erythrolamprus longiventris	8	8	EN	EN B2a	4	4	CR	CR B2a	2010	LC	NA	Unknown	NA	NA	Dipsadidae	-50	-50	possibly_threatened	possibly_threatened
Neomarica brachypus	9839	20	EN	EN B2a	9839	20	EN	EN B2a	NA	NA	NA	NA	NA	NA	Iridaceae	0	0	possibly_threatened	possibly_threatened
Atractus duidensis	8	8	EN	EN B2a	8	8	EN	EN B2a	2016	LC	NA	Stable	NA	75	Dipsadidae	0	0	possibly_threatened	possibly_threatened
Atractus poeppigi	4	4	CR	CR B2a	4	4	CR	CR B2a	2019	LC	NA	Unknown	NA	NA	Dipsadidae	0	0	possibly_threatened	possibly_threatened
Iris bracteata	4	4	CR	CR B2a	NA	NA	NA	NA	NA	NA	NA	NA	NA	NA	Iridaceae	NA	NA	possibly_threatened	NA
Saphenophis tristriatus	4	4	CR	CR B2a	4	4	CR	CR B2a	2016	DD	NA	Unknown	NA	NA	Dipsadidae	0	0	possibly_threatened	possibly_threatened
Iris pumila	4	4	CR	CR B2a	NA	NA	NA	NA	NA	NA	NA	NA	NA	NA	Iridaceae	NA	NA	possibly_threatened	NA
Iris hybrida	4	4	CR	CR B2a	NA	NA	NA	NA	NA	NA	NA	NA	NA	NA	Iridaceae	NA	NA	possibly_threatened	NA
Geophis betaniensis	83	16	EN	EN B1a+B2a	83	16	EN	EN B1a+B2a	2016	DD	NA	Unknown	NA	NA	Dipsadidae	0	0	possibly_threatened	possibly_threatened
Iris kochii	4	4	CR	CR B2a	NA	NA	NA	NA	NA	NA	NA	NA	NA	NA	Iridaceae	NA	NA	possibly_threatened	NA
Atractus boulengerii	4	4	CR	CR B2a	4	4	CR	CR B2a	2015	DD	NA	Unknown	NA	NA	Dipsadidae	0	0	possibly_threatened	possibly_threatened
Geophis laticollaris	4	4	CR	CR B2a	4	4	CR	CR B2a	2007	DD	NA	Unknown	NA	NA	Dipsadidae	0	0	possibly_threatened	possibly_threatened
Freesia hybrida	8	8	EN	EN B1a+B2a	4	4	CR	CR B2a	NA	NA	NA	NA	NA	NA	Iridaceae	-50	-50	possibly_threatened	possibly_threatened
Apostolepis serrana	4	4	CR	CR B2a	4	4	CR	CR B2a	NA	NA	NA	NA	NA	NA	Dipsadidae	0	0	possibly_threatened	possibly_threatened
Pseudotrimezia concava	4	4	CR	CR B2a	4	4	CR	CR B2a	NA	NA	NA	NA	NA	NA	Iridaceae	0	0	possibly_threatened	possibly_threatened
Prosthechea baculus	517654	380	LC or NT	LC or NT B1a+B2a	332596	288	LC or NT	LC or NT B1a+B2a	NA	NA	NA	NA	NA	NA	Prosthechea	-35.74936154265204	-24.210526315789473	not_threatened	not_threatened
Pseudalsophis hephaestus	4	4	CR	CR B2a	4	4	CR	CR B2a	NA	NA	NA	NA	NA	NA	Dipsadidae	0	0	possibly_threatened	possibly_threatened
Trimezia riopretensis	4	4	CR	CR B2a	4	4	CR	CR B2a	NA	NA	NA	NA	NA	NA	Iridaceae	0	0	possibly_threatened	possibly_threatened
Rhadinella rogerromani	8	8	EN	EN B2a	8	8	EN	EN B2a	2014	NT	NA	Unknown	NA	NA	Dipsadidae	0	0	possibly_threatened	possibly_threatened
Pseudotrimezia brevistaminea	4	4	CR	CR B2a	4	4	CR	CR B2a	NA	NA	NA	NA	NA	NA	Iridaceae	0	0	possibly_threatened	possibly_threatened
Enulius roatanensis	8	8	EN	EN B2a	8	8	EN	EN B2a	NA	NA	NA	NA	NA	NA	Dipsadidae	0	0	possibly_threatened	possibly_threatened
Pseudotrimezia brevistamina	4	4	CR	CR B2a	4	4	CR	CR B2a	NA	NA	NA	NA	NA	NA	Iridaceae	0	0	possibly_threatened	possibly_threatened
Neomarica involuta	4	4	CR	CR B2a	NA	NA	NA	NA	NA	NA	NA	NA	NA	NA	Iridaceae	NA	NA	possibly_threatened	NA
Neomarica multibracteata	4	4	CR	CR B2a	4	4	CR	CR B2a	NA	NA	NA	NA	NA	NA	Iridaceae	0	0	possibly_threatened	possibly_threatened
Atractus iridescens	23914	24	VU	VU B2a	3514	16	EN	EN B1a+B2a	2017	LC	NA	Unknown	NA	NA	Dipsadidae	-85.30567868194363	-33.33333333333333	possibly_threatened	possibly_threatened
Sisyrinchium cocapatense	4	4	CR	CR B2a	4	4	CR	CR B2a	NA	NA	NA	NA	NA	NA	Iridaceae	0	0	possibly_threatened	possibly_threatened
Atractus depressiocellus	4	4	CR	CR B2a	4	4	CR	CR B2a	2013	DD	NA	Unknown	NA	NA	Dipsadidae	0	0	possibly_threatened	possibly_threatened
Tocoyena bullata	5346605	556	LC or NT	LC or NT B1a+B2a	2187896	504	LC or NT	LC or NT B1a+B2a	NA	NA	NA	NA	NA	NA	Tocoyena	-59.07877989864596	-9.352517985611511	not_threatened	not_threatened
Sisyrinchium hypsophilum	8	8	EN	EN B2a	4	4	CR	CR B2a	NA	NA	NA	NA	NA	NA	Iridaceae	-50	-50	possibly_threatened	possibly_threatened
Trimetopon simile	8	8	EN	EN B2a	4	4	CR	CR B2a	2013	EN	B1ab(iii)	Unknown	NA	NA	Dipsadidae	-50	-50	possibly_threatened	possibly_threatened
Rodriguesophis iglesiasi	4	4	CR	CR B2a	4	4	CR	CR B2a	2019	LC	NA	Unknown	NA	699901	Dipsadidae	0	0	possibly_threatened	possibly_threatened
Prosthechea pseudopygmaea	657720	452	LC or NT	LC or NT B1a+B2a	515487	388	LC or NT	LC or NT B1a+B2a	NA	NA	NA	NA	NA	NA	Prosthechea	-21.62515964240102	-14.15929203539823	not_threatened	not_threatened
Mussurana quimi	4	4	CR	CR B2a	4	4	CR	CR B2a	2019	LC	NA	Decreasing	NA	NA	Dipsadidae	0	0	possibly_threatened	possibly_threatened
Tapeinia pumila	696256	20	EN	EN B2a	53533	12	EN	EN B2a	NA	NA	NA	NA	NA	NA	Iridaceae	-92.31130503722768	-40	possibly_threatened	possibly_threatened
Atractus boettgeri	4	4	CR	CR B2a	4	4	CR	CR B2a	2016	LC	NA	Stable	NA	108640	Dipsadidae	0	0	possibly_threatened	possibly_threatened
Calydorea venezolensis	4	4	CR	CR B2a	4	4	CR	CR B2a	NA	NA	NA	NA	NA	NA	Iridaceae	0	0	possibly_threatened	possibly_threatened
Thamnodynastes ramonriveroi	4	4	CR	CR B2a	NA	NA	NA	NA	2019	LC	NA	Unknown	NA	NA	Dipsadidae	NA	NA	possibly_threatened	NA
Iris coelestina	4	4	CR	CR B2a	4	4	CR	CR B2a	NA	NA	NA	NA	NA	NA	Iridaceae	0	0	possibly_threatened	possibly_threatened
Mastigostyla torotorense	4	4	CR	CR B2a	4	4	CR	CR B2a	NA	NA	NA	NA	NA	NA	Iridaceae	0	0	possibly_threatened	possibly_threatened
Atractus occidentalis	112276	12	EN	EN B2a	8	8	EN	EN B2a	2016	EN	B1ab(iii)	Unknown	NA	4265	Dipsadidae	-99.99287470162812	-33.33333333333333	possibly_threatened	possibly_threatened
Mastigostyla chuquisacense	4	4	CR	CR B2a	4	4	CR	CR B2a	NA	NA	NA	NA	NA	NA	Iridaceae	0	0	possibly_threatened	possibly_threatened
Prosthechea michuacana	758798	292	LC or NT	LC or NT B1a+B2a	389137	156	LC or NT	LC or NT B1a+B2a	NA	NA	NA	NA	NA	NA	Prosthechea	-48.716654498298624	-46.57534246575342	not_threatened	not_threatened
Atractus oculotemporalis	4	4	CR	CR B2a	4	4	CR	CR B2a	2015	DD	NA	Unknown	NA	NA	Dipsadidae	0	0	possibly_threatened	possibly_threatened
Mastigostyla shepardiae year	4	4	CR	CR B2a	NA	NA	NA	NA	NA	NA	NA	NA	NA	NA	Iridaceae	NA	NA	possibly_threatened	NA
Calydorea riograndensis	4	4	CR	CR B2a	4	4	CR	CR B2a	NA	NA	NA	NA	NA	NA	Iridaceae	0	0	possibly_threatened	possibly_threatened
Alsophis rijgersmaei	1111	16	EN	EN B1a+B2a	NA	NA	NA	NA	2016	EN	B1ab(iii)	Decreasing	NA	1000	Dipsadidae	NA	NA	possibly_threatened	NA
Iris hookeri	8	8	EN	EN B2a	NA	NA	NA	NA	NA	NA	NA	NA	NA	NA	Iridaceae	NA	NA	possibly_threatened	NA
Ialtris agyrtes	4	4	CR	CR B2a	4	4	CR	CR B2a	2016	EN	B1ab(iii)	Unknown	NA	3905	Dipsadidae	0	0	possibly_threatened	possibly_threatened
Prosthechea chondylobulbon	805083	256	LC or NT	LC or NT B1a+B2a	414897	216	LC or NT	LC or NT B1a+B2a	NA	NA	NA	NA	NA	NA	Prosthechea	-48.46531351425878	-15.625	not_threatened	not_threatened
Sisyrinchium tucumanum	248	12	EN	EN B1a+B2a	8	8	EN	EN B2a	NA	NA	NA	NA	NA	NA	Iridaceae	-96.7741935483871	-33.33333333333333	possibly_threatened	possibly_threatened
Sisyrinchium tafiense	4	4	CR	CR B2a	4	4	CR	CR B2a	NA	NA	NA	NA	NA	NA	Iridaceae	0	0	possibly_threatened	possibly_threatened
Sisyrinchium scalarium	4	4	CR	CR B2a	4	4	CR	CR B2a	NA	NA	NA	NA	NA	NA	Iridaceae	0	0	possibly_threatened	possibly_threatened
Sibynomorphus petersi	2113270	16	EN	EN B2a	296254	12	EN	EN B2a	NA	NA	NA	NA	NA	NA	Dipsadidae	-85.98125180407614	-25	possibly_threatened	possibly_threatened
Sisyrinchium nembyense	4	4	CR	CR B2a	4	4	CR	CR B2a	NA	NA	NA	NA	NA	NA	Iridaceae	0	0	possibly_threatened	possibly_threatened
Urotheca dumerilli	8	8	EN	EN B2a	4	4	CR	CR B2a	2015	DD	NA	Unknown	NA	NA	Dipsadidae	-50	-50	possibly_threatened	possibly_threatened
Sisyrinchium papillosum	4	4	CR	CR B2a	4	4	CR	CR B2a	NA	NA	NA	NA	NA	NA	Iridaceae	0	0	possibly_threatened	possibly_threatened
Synophis calamitus	4	4	CR	CR B2a	4	4	CR	CR B2a	2016	DD	NA	Unknown	NA	NA	Dipsadidae	0	0	possibly_threatened	possibly_threatened
Sisyrinchium paucispathum	4	4	CR	CR B2a	4	4	CR	CR B2a	NA	NA	NA	NA	NA	NA	Iridaceae	0	0	possibly_threatened	possibly_threatened
Geophis pyburni	4	4	CR	CR B2a	4	4	CR	CR B2a	2007	DD	NA	Unknown	NA	NA	Dipsadidae	0	0	possibly_threatened	possibly_threatened
Sisyrinchium deseadense	4	4	CR	CR B2a	4	4	CR	CR B2a	NA	NA	NA	NA	NA	NA	Iridaceae	0	0	possibly_threatened	possibly_threatened
Erythrolamprus vitti	4	4	CR	CR B2a	4	4	CR	CR B2a	2017	DD	NA	Unknown	NA	NA	Dipsadidae	0	0	possibly_threatened	possibly_threatened
Sisyrinchium andinopatagonicum	4	4	CR	CR B2a	4	4	CR	CR B2a	NA	NA	NA	NA	NA	NA	Iridaceae	0	0	possibly_threatened	possibly_threatened
Olsynium chrysochromum	4	4	CR	CR B2a	4	4	CR	CR B2a	NA	NA	NA	NA	NA	NA	Iridaceae	0	0	possibly_threatened	possibly_threatened
Olsynium lyckholmii	4	4	CR	CR B2a	4	4	CR	CR B2a	NA	NA	NA	NA	NA	NA	Iridaceae	0	0	possibly_threatened	possibly_threatened
Crisantophis nevermanni	8879	32	VU	VU B1a+B2a	8879	32	VU	VU B1a+B2a	2013	LC	NA	Unknown	NA	NA	Dipsadidae	0	0	possibly_threatened	possibly_threatened
Iris flavescens	4	4	CR	CR B2a	4	4	CR	CR B2a	NA	NA	NA	NA	NA	NA	Iridaceae	0	0	possibly_threatened	possibly_threatened
Atractus pauciscutatus	4	4	CR	CR B2a	4	4	CR	CR B2a	2016	DD	NA	Unknown	NA	NA	Dipsadidae	0	0	possibly_threatened	possibly_threatened
Prosthechea vitellina	555408	592	LC or NT	LC or NT B1a+B2a	352694	504	LC or NT	LC or NT B1a+B2a	NA	NA	NA	NA	NA	NA	Prosthechea	-36.49821392561864	-14.864864864864865	not_threatened	not_threatened
Freesia leichtlinii	4	4	CR	CR B2a	NA	NA	NA	NA	NA	NA	NA	NA	NA	NA	Iridaceae	NA	NA	possibly_threatened	NA
Geophis rostralis	4	4	CR	CR B2a	4	4	CR	CR B2a	NA	NA	NA	NA	NA	NA	Dipsadidae	0	0	possibly_threatened	possibly_threatened
Cypella elegans	8	8	EN	EN B2a	8	8	EN	EN B2a	NA	NA	NA	NA	NA	NA	Iridaceae	0	0	possibly_threatened	possibly_threatened
Prosthechea bicamerata	100378	40	VU	VU B2a	23039	24	VU	VU B2a	NA	NA	NA	NA	NA	NA	Prosthechea	-77.0477594692064	-40	possibly_threatened	possibly_threatened
Ninia celata	44	12	EN	EN B1a+B2a	4	4	CR	CR B2a	2014	NT	NA	Unknown	NA	NA	Dipsadidae	-90.9090909090909	-66.66666666666666	possibly_threatened	possibly_threatened
Cypella lapidosa	4	4	CR	CR B2a	4	4	CR	CR B2a	NA	NA	NA	NA	NA	NA	Iridaceae	0	0	possibly_threatened	possibly_threatened
Mastigostyla venturii	8	8	EN	EN B2a	8	8	EN	EN B2a	NA	NA	NA	NA	NA	NA	Iridaceae	0	0	possibly_threatened	possibly_threatened
Urotheca myersi	1301	12	EN	EN B1a+B2a	8	8	EN	EN B2a	2014	DD	NA	Unknown	NA	NA	Dipsadidae	-99.38508839354343	-33.33333333333333	possibly_threatened	possibly_threatened
Prosthechea concolor	76436	124	LC or NT	LC or NT B1a+B2a	55376	76	LC or NT	LC or NT B1a+B2a	NA	NA	NA	NA	NA	NA	Prosthechea	-27.55246219059082	-38.70967741935484	not_threatened	not_threatened
Calydorea azurea	4	4	CR	CR B2a	4	4	CR	CR B2a	NA	NA	NA	NA	NA	NA	Iridaceae	0	0	possibly_threatened	possibly_threatened
Sisyrinchium cholewae	4	4	CR	CR B2a	NA	NA	NA	NA	NA	NA	NA	NA	NA	NA	Iridaceae	NA	NA	possibly_threatened	NA
Prosthechea ghiesbreghtiana	26624	32	VU	VU B2a	7068	28	VU	VU B1a+B2a	NA	NA	NA	NA	NA	NA	Prosthechea	-73.45252403846155	-12.5	possibly_threatened	possibly_threatened
Apostolepis ambiniger	63479	12	EN	EN B2a	NA	NA	NA	NA	2019	DD	NA	Unknown	NA	NA	Dipsadidae	NA	NA	possibly_threatened	NA
Iris lacustris	8	8	EN	EN B2a	4	4	CR	CR B2a	2017	NT	NA	Decreasing	26-125	NA	Iridaceae	-50	-50	possibly_threatened	possibly_threatened
Enulius oligostichus	8	8	EN	EN B2a	8	8	EN	EN B2a	2007	DD	NA	Unknown	NA	NA	Dipsadidae	0	0	possibly_threatened	possibly_threatened
Gladiolus papilio	4	4	CR	CR B2a	NA	NA	NA	NA	NA	NA	NA	NA	NA	NA	Iridaceae	NA	NA	possibly_threatened	NA
Atractus resplendens	8	8	EN	EN B2a	NA	NA	NA	NA	2017	DD	NA	Unknown	NA	NA	Dipsadidae	NA	NA	possibly_threatened	NA
Prosthechea pterocarpa	466770	228	LC or NT	LC or NT B1a+B2a	163180	152	LC or NT	LC or NT B1a+B2a	NA	NA	NA	NA	NA	NA	Prosthechea	-65.04059815326606	-33.33333333333333	not_threatened	not_threatened
Trimetopon barbouri	680	20	EN	EN B1a+B2a	4	4	CR	CR B2a	2013	DD	NA	Unknown	NA	NA	Dipsadidae	-99.41176470588235	-80	possibly_threatened	possibly_threatened
Prosthechea karwinskii	102156	44	LC or NT	LC or NT B1a+B2a	32035	36	VU	VU B2a	NA	NA	NA	NA	NA	NA	Prosthechea	-68.64109792865814	-18.181818181818183	not_threatened	possibly_threatened
Prosthechea trulla	100696	72	LC or NT	LC or NT B1a+B2a	100696	72	LC or NT	LC or NT B1a+B2a	NA	NA	NA	NA	NA	NA	Prosthechea	0	0	not_threatened	not_threatened
Lepismium warmingianum	619704	284	LC or NT	LC or NT B1a+B2a	493158	248	LC or NT	LC or NT B1a+B2a	2017	LC	NA	Decreasing	NA	NA	Lepismium	-20.420394252740017	-12.676056338028168	not_threatened	not_threatened
Prosthechea varicosa	761745	724	LC or NT	LC or NT B1a+B2a	619043	592	LC or NT	LC or NT B1a+B2a	NA	NA	NA	NA	NA	NA	Prosthechea	-18.733565694556578	-18.23204419889503	not_threatened	not_threatened
Prosthechea panthera	31913	156	LC or NT	LC or NT B1a+B2a	31913	136	LC or NT	LC or NT B1a+B2a	NA	NA	NA	NA	NA	NA	Prosthechea	0	-12.82051282051282	not_threatened	not_threatened
Lepismium cruciforme	3721675	748	LC or NT	LC or NT B1a+B2a	3721675	660	LC or NT	LC or NT B1a+B2a	2017	LC	NA	Decreasing	NA	NA	Lepismium	0	-11.76470588235294	not_threatened	not_threatened
Prosthechea brassavolae	2408248	340	LC or NT	LC or NT B1a+B2a	643837	300	LC or NT	LC or NT B1a+B2a	NA	NA	NA	NA	NA	NA	Prosthechea	-73.26533646036455	-11.76470588235294	not_threatened	not_threatened
Prosthechea vagans	175510	32	VU	VU B2a	175510	28	VU	VU B2a	NA	NA	NA	NA	NA	NA	Prosthechea	0	-12.5	possibly_threatened	possibly_threatened
Prosthechea favoris	4006	20	EN	EN B1a+B2a	520	16	EN	EN B1a+B2a	NA	NA	NA	NA	NA	NA	Prosthechea	-87.01947079380929	-20	possibly_threatened	possibly_threatened
Prosthechea calamaria	9466718	152	LC or NT	LC or NT B1a+B2a	7924573	116	LC or NT	LC or NT B1a+B2a	NA	NA	NA	NA	NA	NA	Prosthechea	-16.29017575045544	-23.684210526315788	not_threatened	not_threatened
Prosthechea mariae	92023	104	LC or NT	LC or NT B1a+B2a	40503	76	LC or NT	LC or NT B1a+B2a	NA	NA	NA	NA	NA	NA	Prosthechea	-55.98600349912522	-26.923076923076923	not_threatened	not_threatened
Prosthechea hastata	131602	24	VU	VU B2a	10879	16	EN	EN B2a	NA	NA	NA	NA	NA	NA	Prosthechea	-91.73340830686463	-33.33333333333333	possibly_threatened	possibly_threatened
Prosthechea greenwoodiana	1723	16	EN	EN B1a+B2a	1723	16	EN	EN B1a+B2a	NA	NA	NA	NA	NA	NA	Prosthechea	0	0	possibly_threatened	possibly_threatened
Prosthechea madrensis	4	4	CR	CR B2a	4	4	CR	CR B2a	NA	NA	NA	NA	NA	NA	Prosthechea	0	0	possibly_threatened	possibly_threatened
Prosthechea guttata	29550	232	LC or NT	LC or NT B1a+B2a	26755	212	LC or NT	LC or NT B1a+B2a	NA	NA	NA	NA	NA	NA	Prosthechea	-9.458544839255499	-8.620689655172415	not_threatened	not_threatened
Prosthechea pastoris	16816	168	LC or NT	LC or NT B1a+B2a	16705	120	LC or NT	LC or NT B1a+B2a	NA	NA	NA	NA	NA	NA	Prosthechea	-0.6600856327307326	-28.57142857142857	not_threatened	not_threatened
Prosthechea semiaperta	117217	28	VU	VU B2a	21655	20	EN	EN B2a	NA	NA	NA	NA	NA	NA	Prosthechea	-81.52571725944189	-28.57142857142857	possibly_threatened	possibly_threatened
Prosthechea grammatoglossa	3408213	172	LC or NT	LC or NT B1a+B2a	2295746	156	LC or NT	LC or NT B1a+B2a	NA	NA	NA	NA	NA	NA	Prosthechea	-32.64077098467731	-9.30232558139535	not_threatened	not_threatened
Lepismium houlletianum	16199566	564	LC or NT	LC or NT B1a+B2a	2020998	500	LC or NT	LC or NT B1a+B2a	2017	LC	NA	Decreasing	NA	NA	Lepismium	-87.52436948002187	-11.347517730496454	not_threatened	not_threatened
Prosthechea squalida	332167	256	LC or NT	LC or NT B1a+B2a	186551	124	LC or NT	LC or NT B1a+B2a	NA	NA	NA	NA	NA	NA	Prosthechea	-43.83818982620188	-51.5625	not_threatened	not_threatened
Prosthechea spondiada	168593	28	VU	VU B2a	2365	16	EN	EN B1a+B2a	NA	NA	NA	NA	NA	NA	Prosthechea	-98.59721340743684	-42.857142857142854	possibly_threatened	possibly_threatened
Prosthechea magnispatha	3639	28	EN	EN B1a+B2a	4	4	CR	CR B2a	NA	NA	NA	NA	NA	NA	Prosthechea	-99.89007969222314	-85.71428571428571	possibly_threatened	possibly_threatened
Prosthechea fuertesii	82833	40	VU	VU B2a	37028	36	VU	VU B2a	NA	NA	NA	NA	NA	NA	Prosthechea	-55.29800924752212	-10	possibly_threatened	possibly_threatened
Prosthechea allemanii	152039	32	VU	VU B2a	152039	28	VU	VU B2a	NA	NA	NA	NA	NA	NA	Prosthechea	0	-12.5	possibly_threatened	possibly_threatened
Prosthechea bueraremensis	1979	24	EN	EN B1a+B2a	1979	24	EN	EN B1a+B2a	NA	NA	NA	NA	NA	NA	Prosthechea	0	0	possibly_threatened	possibly_threatened
Prosthechea obpiribulbon	26476	40	VU	VU B2a	12852	36	VU	VU B1a+B2a	NA	NA	NA	NA	NA	NA	Prosthechea	-51.45792415772775	-10	possibly_threatened	possibly_threatened
Prosthechea widgrenii	8	8	EN	EN B2a	NA	NA	NA	NA	NA	NA	NA	NA	NA	NA	Prosthechea	NA	NA	possibly_threatened	NA
Lepismium lumbricoides	6108887	544	LC or NT	LC or NT B1a+B2a	4402312	504	LC or NT	LC or NT B1a+B2a	2017	LC	NA	Stable	NA	NA	Lepismium	-27.935939885612548	-7.352941176470589	not_threatened	not_threatened
Lepismium lorentzianum	100778	88	LC or NT	LC or NT B1a+B2a	32885	84	LC or NT	LC or NT B1a+B2a	2017	LC	NA	Unknown	NA	NA	Lepismium	-67.3688701899224	-4.545454545454546	not_threatened	not_threatened
Prosthechea pamplonensis	2111434	56	LC or NT	LC or NT B1a+B2a	2068394	52	LC or NT	LC or NT B1a+B2a	NA	NA	NA	NA	NA	NA	Prosthechea	-2.0384250703550286	-7.142857142857142	not_threatened	not_threatened
Lepismium incachacanum	16460	28	EN	EN B2a	16460	28	EN	EN B2a	2017	LC	NA	Unknown	NA	93000	Lepismium	0	0	possibly_threatened	possibly_threatened
Prosthechea faresiana	4	4	CR	CR B2a	4	4	CR	CR B2a	NA	NA	NA	NA	NA	NA	Prosthechea	0	0	possibly_threatened	possibly_threatened
Prosthechea caetensis	4	4	CR	CR B2a	4	4	CR	CR B2a	NA	NA	NA	NA	NA	NA	Prosthechea	0	0	possibly_threatened	possibly_threatened
Prosthechea lindenii	471650	20	EN	EN B2a	4	4	CR	CR B2a	NA	NA	NA	NA	NA	NA	Prosthechea	-99.99915191349518	-80	possibly_threatened	possibly_threatened
Prosthechea cretacea	35	20	EN	EN B1a+B2a	35	20	EN	EN B1a+B2a	NA	NA	NA	NA	NA	NA	Prosthechea	0	0	possibly_threatened	possibly_threatened
Prosthechea micropus	35756	48	LC or NT	LC or NT B1a+B2a	19201	36	VU	VU B1a+B2a	NA	NA	NA	NA	NA	NA	Prosthechea	-46.29992169146437	-25	not_threatened	possibly_threatened
Prosthechea semiaptera	4	4	CR	CR B2a	4	4	CR	CR B2a	NA	NA	NA	NA	NA	NA	Prosthechea	0	0	possibly_threatened	possibly_threatened
Anurida maritima	6675308	36	VU	VU B2a	3943136	20	EN	EN B2a	NA	NA	NA	NA	NA	NA	Neanuridae	-40.92952714691217	-44.44444444444444	possibly_threatened	possibly_threatened
Prosthechea glauca	1049984	68	LC or NT	LC or NT B1a+B2a	947560	52	LC or NT	LC or NT B1a+B2a	NA	NA	NA	NA	NA	NA	Prosthechea	-9.754815311471413	-23.52941176470588	not_threatened	not_threatened
Prosthechea punctulata	6830	44	VU	VU B1a+B2a	5769	28	EN	EN B2a	NA	NA	NA	NA	NA	NA	Prosthechea	-15.534407027818448	-36.36363636363637	possibly_threatened	possibly_threatened
Prosthechea ionophlebia	495175	96	LC or NT	LC or NT B1a+B2a	240068	84	LC or NT	LC or NT B1a+B2a	NA	NA	NA	NA	NA	NA	Prosthechea	-51.518554046549205	-12.5	not_threatened	not_threatened
Prosthechea pringlei	7014	28	EN	EN B2a	7014	20	EN	EN B2a	NA	NA	NA	NA	NA	NA	Prosthechea	0	-28.57142857142857	possibly_threatened	possibly_threatened
Prosthechea neurosa	156769	64	VU	VU B2a	156769	64	VU	VU B2a	NA	NA	NA	NA	NA	NA	Prosthechea	0	0	possibly_threatened	possibly_threatened
Prosthechea venezuelana	39639	12	EN	EN B2a	8	8	EN	EN B2a	NA	NA	NA	NA	NA	NA	Prosthechea	-99.97981785615177	-33.33333333333333	possibly_threatened	possibly_threatened
Prosthechea christyana	8	8	EN	EN B2a	4	4	CR	CR B2a	NA	NA	NA	NA	NA	NA	Prosthechea	-50	-50	possibly_threatened	possibly_threatened
Prosthechea brachychila	3272	12	EN	EN B1a+B2a	8	8	EN	EN B2a	NA	NA	NA	NA	NA	NA	Prosthechea	-99.75550122249389	-33.33333333333333	possibly_threatened	possibly_threatened
Prosthechea alagoensis	5310	36	VU	VU B1a+B2a	5310	36	VU	VU B1a+B2a	NA	NA	NA	NA	NA	NA	Prosthechea	0	0	possibly_threatened	possibly_threatened
Anurida pygmaea	1874948	28	VU	VU B2a	1874948	28	VU	VU B2a	NA	NA	NA	NA	NA	NA	Neanuridae	0	0	possibly_threatened	possibly_threatened
Prosthechea campylostalix	16964	64	LC or NT	LC or NT B1a+B2a	16964	60	LC or NT	LC or NT B1a+B2a	NA	NA	NA	NA	NA	NA	Prosthechea	0	-6.25	not_threatened	not_threatened
Prosthechea bohnkiana	20	8	EN	EN B1a+B2a	20	8	EN	EN B1a+B2a	NA	NA	NA	NA	NA	NA	Prosthechea	0	0	possibly_threatened	possibly_threatened
Prosthechea prismatocarpa	23776	44	VU	VU B2a	23776	36	VU	VU B2a	NA	NA	NA	NA	NA	NA	Prosthechea	0	-18.181818181818183	possibly_threatened	possibly_threatened
Prosthechea chimborazoensis	746097	108	LC or NT	LC or NT B1a+B2a	746097	100	LC or NT	LC or NT B1a+B2a	NA	NA	NA	NA	NA	NA	Prosthechea	0	-7.4074074074074066	not_threatened	not_threatened
Prosthechea bennettii	4	4	CR	CR B2a	4	4	CR	CR B2a	NA	NA	NA	NA	NA	NA	Prosthechea	0	0	possibly_threatened	possibly_threatened
Prosthechea racemifera	7205	92	LC or NT	LC or NT B1a+B2a	7128	80	LC or NT	LC or NT B1a+B2a	NA	NA	NA	NA	NA	NA	Prosthechea	-1.0687022900763359	-13.043478260869565	not_threatened	not_threatened
Pseudachorutes difficilis	8	8	EN	EN B2a	4	4	CR	CR B2a	NA	NA	NA	NA	NA	NA	Neanuridae	-50	-50	possibly_threatened	possibly_threatened
Prosthechea sima	24826	52	VU	VU B2a	24826	52	VU	VU B2a	NA	NA	NA	NA	NA	NA	Prosthechea	0	0	possibly_threatened	possibly_threatened
Aethiopella littoralis	4	4	CR	CR B2a	4	4	CR	CR B2a	NA	NA	NA	NA	NA	NA	Neanuridae	0	0	possibly_threatened	possibly_threatened
Friesea curupira	8	8	EN	EN B2a	8	8	EN	EN B2a	NA	NA	NA	NA	NA	NA	Neanuridae	0	0	possibly_threatened	possibly_threatened
Prosthechea ionocentra	56910	76	LC or NT	LC or NT B1a+B2a	56910	76	LC or NT	LC or NT B1a+B2a	NA	NA	NA	NA	NA	NA	Prosthechea	0	0	not_threatened	not_threatened
Pseudachorutes solaris	8	8	EN	EN B2a	4	4	CR	CR B2a	NA	NA	NA	NA	NA	NA	Neanuridae	-50	-50	possibly_threatened	possibly_threatened
Prosthechea fortunae	4	4	CR	CR B2a	4	4	CR	CR B2a	NA	NA	NA	NA	NA	NA	Prosthechea	0	0	possibly_threatened	possibly_threatened
Neotropiella insularis	4	4	CR	CR B2a	4	4	CR	CR B2a	NA	NA	NA	NA	NA	NA	Neanuridae	0	0	possibly_threatened	possibly_threatened
Prosthechea garciana	4	4	CR	CR B2a	4	4	CR	CR B2a	NA	NA	NA	NA	NA	NA	Prosthechea	0	0	possibly_threatened	possibly_threatened
Micranurida fluminensis	4	4	CR	CR B2a	4	4	CR	CR B2a	NA	NA	NA	NA	NA	NA	Neanuridae	0	0	possibly_threatened	possibly_threatened
Australonura gili	4	4	CR	CR B2a	4	4	CR	CR B2a	NA	NA	NA	NA	NA	NA	Neanuridae	0	0	possibly_threatened	possibly_threatened
Friesea cubensis	4	4	CR	CR B2a	4	4	CR	CR B2a	NA	NA	NA	NA	NA	NA	Neanuridae	0	0	possibly_threatened	possibly_threatened
Prosthechea pulchra	199286	20	EN	EN B2a	199286	20	EN	EN B2a	NA	NA	NA	NA	NA	NA	Prosthechea	0	0	possibly_threatened	possibly_threatened
Prosthechea vasquezii	4	4	CR	CR B2a	4	4	CR	CR B2a	NA	NA	NA	NA	NA	NA	Prosthechea	0	0	possibly_threatened	possibly_threatened
Prosthechea tardiflora	4	4	CR	CR B2a	4	4	CR	CR B2a	NA	NA	NA	NA	NA	NA	Prosthechea	0	0	possibly_threatened	possibly_threatened
Prosthechea macrothyrsodes	4	4	CR	CR B2a	4	4	CR	CR B2a	NA	NA	NA	NA	NA	NA	Prosthechea	0	0	possibly_threatened	possibly_threatened
Prosthechea mejia	4	4	CR	CR B2a	4	4	CR	CR B2a	NA	NA	NA	NA	NA	NA	Prosthechea	0	0	possibly_threatened	possibly_threatened
Prosthechea gilbertoi	4	4	CR	CR B2a	4	4	CR	CR B2a	NA	NA	NA	NA	NA	NA	Prosthechea	0	0	possibly_threatened	possibly_threatened
Prosthechea silvana	4	4	CR	CR B2a	4	4	CR	CR B2a	NA	NA	NA	NA	NA	NA	Prosthechea	0	0	possibly_threatened	possibly_threatened
Prosthechea carrii	4	4	CR	CR B2a	4	4	CR	CR B2a	NA	NA	NA	NA	NA	NA	Prosthechea	0	0	possibly_threatened	possibly_threatened
Prosthechea farfanii	4	4	CR	CR B2a	4	4	CR	CR B2a	NA	NA	NA	NA	NA	NA	Prosthechea	0	0	possibly_threatened	possibly_threatened
Thozetella gigantea	8	8	EN	EN B2a	4	4	CR	CR B2a	NA	NA	NA	NA	NA	NA	Thozetella	-50	-50	possibly_threatened	possibly_threatened
Thozetella coronata	4	4	CR	CR B2a	4	4	CR	CR B2a	NA	NA	NA	NA	NA	NA	Thozetella	0	0	possibly_threatened	possibly_threatened
Friesea magnicornis	235240	16	EN	EN B2a	235240	16	EN	EN B2a	NA	NA	NA	NA	NA	NA	Neanuridae	0	0	possibly_threatened	possibly_threatened
Cephalachorutes annae	4	4	CR	CR B2a	4	4	CR	CR B2a	NA	NA	NA	NA	NA	NA	Neanuridae	0	0	possibly_threatened	possibly_threatened
Australonura neotropica	4	4	CR	CR B2a	4	4	CR	CR B2a	NA	NA	NA	NA	NA	NA	Neanuridae	0	0	possibly_threatened	possibly_threatened
Thozetella cristata	1135665	44	VU	VU B2a	1006274	36	VU	VU B2a	NA	NA	NA	NA	NA	NA	Thozetella	-11.393412670109583	-18.181818181818183	possibly_threatened	possibly_threatened
Ceratrimeria wygodzinsky	4	4	CR	CR B2a	4	4	CR	CR B2a	NA	NA	NA	NA	NA	NA	Neanuridae	0	0	possibly_threatened	possibly_threatened
Friesea boitata	4	4	CR	CR B2a	4	4	CR	CR B2a	NA	NA	NA	NA	NA	NA	Neanuridae	0	0	possibly_threatened	possibly_threatened
Thozetella cubensis	6815885	32	VU	VU B2a	5794986	28	VU	VU B2a	NA	NA	NA	NA	NA	NA	Thozetella	-14.978231000082895	-12.5	possibly_threatened	possibly_threatened
Thozetella buxifolia	8	8	EN	EN B2a	8	8	EN	EN B2a	NA	NA	NA	NA	NA	NA	Thozetella	0	0	possibly_threatened	possibly_threatened
Thozetella submersa	8	8	EN	EN B2a	8	8	EN	EN B2a	NA	NA	NA	NA	NA	NA	Thozetella	0	0	possibly_threatened	possibly_threatened
Friesea claviseta	3209697	24	VU	VU B2a	3209697	24	VU	VU B2a	NA	NA	NA	NA	NA	NA	Neanuridae	0	0	possibly_threatened	possibly_threatened
Tijucameria gabrieli	4	4	CR	CR B2a	NA	NA	NA	NA	NA	NA	NA	NA	NA	NA	Neanuridae	NA	NA	possibly_threatened	NA
Thozetella havanensis	386056	24	VU	VU B2a	386056	24	VU	VU B2a	NA	NA	NA	NA	NA	NA	Thozetella	0	0	possibly_threatened	possibly_threatened
Arlesia intermedia	4	4	CR	CR B2a	4	4	CR	CR B2a	NA	NA	NA	NA	NA	NA	Neanuridae	0	0	possibly_threatened	possibly_threatened
Friesea jurubatiba	4	4	CR	CR B2a	4	4	CR	CR B2a	NA	NA	NA	NA	NA	NA	Neanuridae	0	0	possibly_threatened	possibly_threatened
Thozetella canadensis	8	8	EN	EN B2a	8	8	EN	EN B2a	NA	NA	NA	NA	NA	NA	Thozetella	0	0	possibly_threatened	possibly_threatened
Thozetella boonjiensis	4	4	CR	CR B2a	4	4	CR	CR B2a	NA	NA	NA	NA	NA	NA	Thozetella	0	0	possibly_threatened	possibly_threatened
Tijucameria mame	4	4	CR	CR B2a	4	4	CR	CR B2a	NA	NA	NA	NA	NA	NA	Neanuridae	0	0	possibly_threatened	possibly_threatened
Pseudanurida sawayana	4	4	CR	CR B2a	4	4	CR	CR B2a	NA	NA	NA	NA	NA	NA	Neanuridae	0	0	possibly_threatened	possibly_threatened
Friesea mirabilis	3078923	24	EN	EN B2a	3078923	24	EN	EN B2a	NA	NA	NA	NA	NA	NA	Neanuridae	0	0	possibly_threatened	possibly_threatened
Aethiopella ricardoi	4	4	CR	CR B2a	4	4	CR	CR B2a	NA	NA	NA	NA	NA	NA	Neanuridae	0	0	possibly_threatened	possibly_threatened
Sernatropiella pinzonae	4	4	CR	CR B2a	4	4	CR	CR B2a	NA	NA	NA	NA	NA	NA	Neanuridae	0	0	possibly_threatened	possibly_threatened
Neanura giselae	3417312	32	VU	VU B2a	3359247	16	EN	EN B2a	NA	NA	NA	NA	NA	NA	Neanuridae	-1.699142483917184	-50	possibly_threatened	possibly_threatened
Morulina multatuberculata	4	4	CR	CR B2a	4	4	CR	CR B2a	NA	NA	NA	NA	NA	NA	Neanuridae	0	0	possibly_threatened	possibly_threatened
Hylaeanura infima	8	8	EN	EN B2a	8	8	EN	EN B2a	NA	NA	NA	NA	NA	NA	Neanuridae	0	0	possibly_threatened	possibly_threatened
Aethiopella delamarei	4	4	CR	CR B2a	4	4	CR	CR B2a	NA	NA	NA	NA	NA	NA	Neanuridae	0	0	possibly_threatened	possibly_threatened
Pseudachorutes aphysus	156	12	EN	EN B1a+B2a	133	12	EN	EN B1a+B2a	NA	NA	NA	NA	NA	NA	Neanuridae	-14.743589743589745	0	possibly_threatened	possibly_threatened
Friesea reducta	304924	20	EN	EN B2a	304924	20	EN	EN B2a	NA	NA	NA	NA	NA	NA	Neanuridae	0	0	possibly_threatened	possibly_threatened
Pseudachorutes indiana	798939	28	VU	VU B2a	798939	28	VU	VU B2a	NA	NA	NA	NA	NA	NA	Neanuridae	0	0	possibly_threatened	possibly_threatened
Friesea polla	4	4	CR	CR B2a	4	4	CR	CR B2a	NA	NA	NA	NA	NA	NA	Neanuridae	0	0	possibly_threatened	possibly_threatened
Pseudachorutes aureofasciatus	111536	16	EN	EN B2a	111536	16	EN	EN B2a	NA	NA	NA	NA	NA	NA	Neanuridae	0	0	possibly_threatened	possibly_threatened
Friesea arlei	8	8	EN	EN B2a	8	8	EN	EN B2a	NA	NA	NA	NA	NA	NA	Neanuridae	0	0	possibly_threatened	possibly_threatened
Pseudachorutes rugatus	8	8	CR	CR B1a	8	8	CR	CR B1a	NA	NA	NA	NA	NA	NA	Neanuridae	0	0	possibly_threatened	possibly_threatened
Pseudachorutes subcrassoides	349700	44	VU	VU B2a	349661	44	VU	VU B2a	NA	NA	NA	NA	NA	NA	Neanuridae	-0.011152416356877323	0	possibly_threatened	possibly_threatened
Neanura muscorum	1426766	80	LC or NT	LC or NT B1a+B2a	404053	72	LC or NT	LC or NT B1a+B2a	NA	NA	NA	NA	NA	NA	Neanuridae	-71.68049981566705	-10	not_threatened	not_threatened
Pseudachorutes americanus	356	8	EN	EN B1a+B2a	8	8	EN	EN B2a	NA	NA	NA	NA	NA	NA	Neanuridae	-97.75280898876404	0	possibly_threatened	possibly_threatened
Pseudachorutes crassus	4	4	CR	CR B2a	4	4	CR	CR B2a	NA	NA	NA	NA	NA	NA	Neanuridae	0	0	possibly_threatened	possibly_threatened
Pseudachorutes bifidus	4	4	CR	CR B2a	4	4	CR	CR B2a	NA	NA	NA	NA	NA	NA	Neanuridae	0	0	possibly_threatened	possibly_threatened
Neanura bullsa	4	4	CR	CR B2a	4	4	CR	CR B2a	NA	NA	NA	NA	NA	NA	Neanuridae	0	0	possibly_threatened	possibly_threatened
Pseudachorutes simplex	257511	40	VU	VU B2a	257506	40	VU	VU B2a	NA	NA	NA	NA	NA	NA	Neanuridae	-0.0019416646279188073	0	possibly_threatened	possibly_threatened
Pseudachorutes parvulus	8	8	EN	EN B1a+B2a	8	8	EN	EN B2a	NA	NA	NA	NA	NA	NA	Neanuridae	0	0	possibly_threatened	possibly_threatened
Paranura quadrilobata	8	8	EN	EN B2a	8	8	EN	EN B2a	NA	NA	NA	NA	NA	NA	Neanuridae	0	0	possibly_threatened	possibly_threatened
Pseudachorutes subcrassus	91457	12	EN	EN B2a	91457	12	EN	EN B2a	NA	NA	NA	NA	NA	NA	Neanuridae	0	0	possibly_threatened	possibly_threatened
Tocoyena formosa	11438765	4036	LC or NT	LC or NT B1a+B2a	6897957	3776	LC or NT	LC or NT B1a+B2a	NA	NA	NA	NA	NA	NA	Tocoyena	-39.696663057594066	-6.442021803766106	not_threatened	not_threatened
Tocoyena foetida	6332748	100	LC or NT	LC or NT B1a+B2a	6183241	84	LC or NT	LC or NT B1a+B2a	NA	NA	NA	NA	NA	NA	Tocoyena	-2.3608550348126913	-16	not_threatened	not_threatened
Tocoyena guianensis	7873894	156	LC or NT	LC or NT B1a+B2a	7613923	148	LC or NT	LC or NT B1a+B2a	NA	NA	NA	NA	NA	NA	Tocoyena	-3.3016827506186903	-5.128205128205128	not_threatened	not_threatened
Tocoyena brevifolia	23984	44	VU	VU B2a	6041	36	VU	VU B1a+B2a	NA	NA	NA	NA	NA	NA	Tocoyena	-74.81237491661106	-18.181818181818183	possibly_threatened	possibly_threatened
Tocoyena longiflora	2546203	68	LC or NT	LC or NT B1a+B2a	2482109	60	LC or NT	LC or NT B1a+B2a	NA	NA	NA	NA	NA	NA	Tocoyena	-2.51723841343365	-11.76470588235294	not_threatened	not_threatened
Tocoyena neglecta	8639911	100	LC or NT	LC or NT B1a+B2a	914441	92	LC or NT	LC or NT B1a+B2a	NA	NA	NA	NA	NA	NA	Tocoyena	-89.41608310548568	-8	not_threatened	not_threatened
Tocoyena sellowiana	4999430	448	LC or NT	LC or NT B1a+B2a	4964019	380	LC or NT	LC or NT B1a+B2a	NA	NA	NA	NA	NA	NA	Tocoyena	-0.7083007462850766	-15.178571428571427	not_threatened	not_threatened
Tocoyena brasiliensis	6237194	404	LC or NT	LC or NT B1a+B2a	6237194	376	LC or NT	LC or NT B1a+B2a	2019	LC	NA	Stable	400	5264799.95	Tocoyena	0	-6.9306930693069315	not_threatened	not_threatened
Tocoyena arenicola	125472	68	LC or NT	LC or NT B1a+B2a	125472	68	LC or NT	LC or NT B1a+B2a	NA	NA	NA	NA	NA	NA	Tocoyena	0	0	not_threatened	not_threatened
Tocoyena hispidula	800156	48	LC or NT	LC or NT B1a+B2a	190795	40	VU	VU B2a	NA	NA	NA	NA	NA	NA	Tocoyena	-76.15527472142932	-16.666666666666664	not_threatened	possibly_threatened
Tocoyena williamsii	3376750	320	LC or NT	LC or NT B1a+B2a	3376750	316	LC or NT	LC or NT B1a+B2a	2019	LC	NA	Stable	332	3380967.49	Tocoyena	0	-1.25	not_threatened	not_threatened
Tocoyena pittieri	1088127	368	LC or NT	LC or NT B1a+B2a	1085316	340	LC or NT	LC or NT B1a+B2a	1998	VU	A1c	NA	NA	NA	Tocoyena	-0.25833381581377907	-7.608695652173914	not_threatened	not_threatened
Tocoyena megistantha	392960	44	LC or NT	LC or NT B1a+B2a	252219	40	VU	VU B2a	NA	NA	NA	NA	NA	NA	Tocoyena	-35.81560464169381	-9.090909090909092	not_threatened	possibly_threatened
Tocoyena cubensis	2200440	40	VU	VU B2a	1925494	28	VU	VU B2a	NA	NA	NA	NA	NA	NA	Tocoyena	-12.495046445256405	-30	possibly_threatened	possibly_threatened
Tocoyena viscidula	1378522	32	VU	VU B2a	616818	24	VU	VU B2a	NA	NA	NA	NA	NA	NA	Tocoyena	-55.25512106444438	-25	possibly_threatened	possibly_threatened
Tocoyena orinocensis	77841	56	LC or NT	LC or NT B1a+B2a	53057	52	LC or NT	LC or NT B1a+B2a	NA	NA	NA	NA	NA	NA	Tocoyena	-31.83926208553333	-7.142857142857142	not_threatened	not_threatened
Tocoyena pendulina	8	8	EN	EN B2a	8	8	EN	EN B2a	NA	NA	NA	NA	NA	NA	Tocoyena	0	0	possibly_threatened	possibly_threatened
Tocoyena tomentosa	4	4	CR	CR B2a	4	4	CR	CR B2a	NA	NA	NA	NA	NA	NA	Tocoyena	0	0	possibly_threatened	possibly_threatened
Tocoyena uniflora	4	4	CR	CR B2a	4	4	CR	CR B2a	NA	NA	NA	NA	NA	NA	Tocoyena	0	0	possibly_threatened	possibly_threatened
Tocoyena stipulacea	4	4	CR	CR B2a	NA	NA	NA	NA	NA	NA	NA	NA	NA	NA	Tocoyena	NA	NA	possibly_threatened	NA
Psammobatis normani	11474176	13932	LC or NT	LC or NT B1a+B2a	10503581	13756	LC or NT	LC or NT B1a+B2a	2004	DD	NA	Unknown	NA	NA	Arhynchobatidae	-8.458951649338479	-1.2632787826586276	not_threatened	not_threatened
Psammobatis bergi	154945	52	LC or NT	LC or NT B1a+B2a	95525	36	VU	VU B2a	2004	LC	NA	Unknown	NA	NA	Arhynchobatidae	-38.34909161315305	-30.76923076923077	not_threatened	possibly_threatened
Psammobatis rutrum	345162	52	LC or NT	LC or NT B1a+B2a	189176	32	VU	VU B2a	2007	DD	NA	Unknown	NA	NA	Arhynchobatidae	-45.1921126891141	-38.46153846153847	not_threatened	possibly_threatened
Sympterygia lima	1798453	32	VU	VU B2a	8	8	EN	EN B2a	2004	DD	NA	Unknown	NA	NA	Arhynchobatidae	-99.99955517325168	-75	possibly_threatened	possibly_threatened
Sympterygia brevicaudata	10746681	116	LC or NT	LC or NT B1a+B2a	2756636	76	LC or NT	LC or NT B1a+B2a	2004	DD	NA	Unknown	NA	NA	Arhynchobatidae	-74.34895480753546	-34.48275862068966	not_threatened	not_threatened
Psammobatis scobina	10300912	740	LC or NT	LC or NT B1a+B2a	10269110	580	LC or NT	LC or NT B1a+B2a	2007	DD	NA	Unknown	NA	NA	Arhynchobatidae	-0.30872994546502286	-21.62162162162162	not_threatened	not_threatened
Bathyraja schroederi	4125889	32	VU	VU B2a	1121874	28	VU	VU B2a	2007	DD	NA	Unknown	NA	NA	Arhynchobatidae	-72.80891463633655	-12.5	possibly_threatened	possibly_threatened
Bathyraja trachura	640952	104	LC or NT	LC or NT B1a+B2a	174476	92	LC or NT	LC or NT B1a+B2a	2015	LC	NA	Stable	NA	NA	Arhynchobatidae	-72.77861680749884	-11.538461538461538	not_threatened	not_threatened
Bathyraja abyssicola	435	12	EN	EN B1a+B2a	435	12	EN	EN B1a+B2a	2015	DD	NA	Unknown	NA	NA	Arhynchobatidae	0	0	possibly_threatened	possibly_threatened
Pseudoraja fischeri	588024	24	EN	EN B2a	368877	16	EN	EN B2a	2009	DD	NA	Unknown	NA	NA	Arhynchobatidae	-37.2683768009469	-33.33333333333333	possibly_threatened	possibly_threatened
Notoraja martinezi	183883	12	EN	EN B2a	183883	12	EN	EN B2a	NA	NA	NA	NA	NA	NA	Arhynchobatidae	0	0	possibly_threatened	possibly_threatened
Bathyraja peruana	26260	16	EN	EN B2a	26260	16	EN	EN B2a	2007	DD	NA	Unknown	NA	NA	Arhynchobatidae	0	0	possibly_threatened	possibly_threatened
Psammobatis parvacauda	8	8	EN	EN B2a	8	8	EN	EN B2a	2007	DD	NA	Unknown	NA	NA	Arhynchobatidae	0	0	possibly_threatened	possibly_threatened
Bathyraja aguja	15273	12	EN	EN B2a	4	4	CR	CR B2a	2006	DD	NA	Unknown	NA	NA	Arhynchobatidae	-99.97380999148825	-66.66666666666666	possibly_threatened	possibly_threatened
Bathyraja papilionifera	264	12	EN	EN B1a+B2a	264	12	EN	EN B1a+B2a	NA	NA	NA	NA	NA	NA	Arhynchobatidae	0	0	possibly_threatened	possibly_threatened
Bathyraja richardsoni	4	4	CR	CR B2a	4	4	CR	CR B2a	2015	LC	NA	Unknown	NA	NA	Arhynchobatidae	0	0	possibly_threatened	possibly_threatened
Bathyraja parmifera	4	4	CR	CR B2a	4	4	CR	CR B2a	2015	LC	NA	Unknown	NA	NA	Arhynchobatidae	0	0	possibly_threatened	possibly_threatened
Conchocarpus pentandrus	2548218	136	LC or NT	LC or NT B1a+B2a	1764075	112	LC or NT	LC or NT B1a+B2a	NA	NA	NA	NA	NA	NA	Conchocarpus	-30.77221022691151	-17.647058823529413	not_threatened	not_threatened
Conchocarpus paniculatus	485265	16	EN	EN B2a	33	8	EN	EN B1a+B2a	NA	NA	NA	NA	NA	NA	Conchocarpus	-99.99319959197553	-50	possibly_threatened	possibly_threatened
Conchocarpus macrophyllus	10104743	460	LC or NT	LC or NT B1a+B2a	7939578	424	LC or NT	LC or NT B1a+B2a	NA	NA	NA	NA	NA	NA	Conchocarpus	-21.427214922734798	-7.82608695652174	not_threatened	not_threatened
Conchocarpus longifolius	4278000	208	LC or NT	LC or NT B1a+B2a	4178079	204	LC or NT	LC or NT B1a+B2a	NA	NA	NA	NA	NA	NA	Conchocarpus	-2.335694249649369	-1.9230769230769231	not_threatened	not_threatened
Conchocarpus concinnus	1477	24	EN	EN B1a+B2a	88	20	EN	EN B1a+B2a	NA	NA	NA	NA	NA	NA	Conchocarpus	-94.0419769803656	-16.666666666666664	possibly_threatened	possibly_threatened
Conchocarpus ucayalinus	6483977	144	LC or NT	LC or NT B1a+B2a	6483977	140	LC or NT	LC or NT B1a+B2a	2019	LC	NA	Stable	NA	NA	Conchocarpus	0	-2.7777777777777777	not_threatened	not_threatened
Conchocarpus mastigophorus	31535	52	LC or NT	LC or NT B1a+B2a	31535	52	LC or NT	LC or NT B1a+B2a	NA	NA	NA	NA	NA	NA	Conchocarpus	0	0	not_threatened	not_threatened
Conchocarpus fanshawei	897049	32	VU	VU B2a	897049	32	VU	VU B2a	NA	NA	NA	NA	NA	NA	Conchocarpus	0	0	possibly_threatened	possibly_threatened
Conchocarpus punctatus	668	12	EN	EN B1a+B2a	8	8	CR	CR B1a	NA	NA	NA	NA	NA	NA	Conchocarpus	-98.80239520958084	-33.33333333333333	possibly_threatened	possibly_threatened
Conchocarpus toxicarius	5415418	92	LC or NT	LC or NT B1a+B2a	5415418	72	LC or NT	LC or NT B1a+B2a	2019	LC	NA	Stable	NA	NA	Conchocarpus	0	-21.73913043478261	not_threatened	not_threatened
Conchocarpus guyanensis	5799639	196	LC or NT	LC or NT B1a+B2a	4572788	192	LC or NT	LC or NT B1a+B2a	2019	LC	NA	Stable	NA	NA	Conchocarpus	-21.153920097440547	-2.0408163265306123	not_threatened	not_threatened
Conchocarpus diadematus	1048286	100	LC or NT	LC or NT B1a+B2a	1048286	100	LC or NT	LC or NT B1a+B2a	NA	NA	NA	NA	NA	NA	Conchocarpus	0	0	not_threatened	not_threatened
Conchocarpus larensis	77204	96	LC or NT	LC or NT B1a+B2a	77204	96	LC or NT	LC or NT B1a+B2a	NA	NA	NA	NA	NA	NA	Conchocarpus	0	0	not_threatened	not_threatened
Conchocarpus heterophyllus	3510488	184	LC or NT	LC or NT B1a+B2a	3479412	180	LC or NT	LC or NT B1a+B2a	NA	NA	NA	NA	NA	NA	Conchocarpus	-0.8852330502197985	-2.1739130434782608	not_threatened	not_threatened
Conchocarpus hamadryadicus	102941	52	LC or NT	LC or NT B1a+B2a	102941	52	LC or NT	LC or NT B1a+B2a	NA	NA	NA	NA	NA	NA	Conchocarpus	0	0	not_threatened	not_threatened
Conchocarpus minutiflorus	15	12	EN	EN B1a+B2a	15	12	EN	EN B1a+B2a	NA	NA	NA	NA	NA	NA	Conchocarpus	0	0	possibly_threatened	possibly_threatened
Conchocarpus modestus	17	12	EN	EN B1a+B2a	17	12	EN	EN B1a+B2a	NA	NA	NA	NA	NA	NA	Conchocarpus	0	0	possibly_threatened	possibly_threatened
Conchocarpus cuneifolius	1178110	96	LC or NT	LC or NT B1a+B2a	975934	76	LC or NT	LC or NT B1a+B2a	NA	NA	NA	NA	NA	NA	Conchocarpus	-17.161046082284336	-20.833333333333336	not_threatened	not_threatened
Conchocarpus bellus	1016	16	EN	EN B1a+B2a	1016	16	EN	EN B1a+B2a	NA	NA	NA	NA	NA	NA	Conchocarpus	0	0	possibly_threatened	possibly_threatened
Conchocarpus adenantherus	507246	48	VU	VU B2a	507246	48	VU	VU B2a	NA	NA	NA	NA	NA	NA	Conchocarpus	0	0	possibly_threatened	possibly_threatened
Conchocarpus macrocarpus	506916	40	VU	VU B2a	506916	40	VU	VU B2a	NA	NA	NA	NA	NA	NA	Conchocarpus	0	0	possibly_threatened	possibly_threatened
Conchocarpus obovatus	1680497	24	VU	VU B2a	1151636	20	EN	EN B2a	NA	NA	NA	NA	NA	NA	Conchocarpus	-31.470511402281588	-16.666666666666664	possibly_threatened	possibly_threatened
Conchocarpus oppositifolius	28861	28	EN	EN B2a	28861	28	EN	EN B2a	NA	NA	NA	NA	NA	NA	Conchocarpus	0	0	possibly_threatened	possibly_threatened
Conchocarpus nicaraguensis	246455	292	LC or NT	LC or NT B1a+B2a	246455	288	LC or NT	LC or NT B1a+B2a	2019	LC	NA	Stable	NA	NA	Conchocarpus	0	-1.36986301369863	not_threatened	not_threatened
Conchocarpus grandiflorus	4251	12	EN	EN B1a+B2a	NA	NA	NA	NA	NA	NA	NA	NA	NA	NA	Conchocarpus	NA	NA	possibly_threatened	NA
Conchocarpus cyrtanthus	873904	88	LC or NT	LC or NT B1a+B2a	588413	80	LC or NT	LC or NT B1a+B2a	NA	NA	NA	NA	NA	NA	Conchocarpus	-32.66846243981033	-9.090909090909092	not_threatened	not_threatened
Conchocarpus ovatus	2683867	32	VU	VU B2a	2265336	24	VU	VU B2a	NA	NA	NA	NA	NA	NA	Conchocarpus	-15.594327140651904	-25	possibly_threatened	possibly_threatened
Conchocarpus gaudichaudianus	1259147	24	VU	VU B2a	1259147	24	VU	VU B2a	NA	NA	NA	NA	NA	NA	Conchocarpus	0	0	possibly_threatened	possibly_threatened
Conchocarpus racemosus	11636	36	VU	VU B1a+B2a	11636	36	VU	VU B1a+B2a	NA	NA	NA	NA	NA	NA	Conchocarpus	0	0	possibly_threatened	possibly_threatened
Conchocarpus odoratissimus	1119246	52	LC or NT	LC or NT B1a+B2a	1119246	52	LC or NT	LC or NT B1a+B2a	NA	NA	NA	NA	NA	NA	Conchocarpus	0	0	not_threatened	not_threatened
Conchocarpus insignis	1086798	60	LC or NT	LC or NT B1a+B2a	1086798	60	LC or NT	LC or NT B1a+B2a	NA	NA	NA	NA	NA	NA	Conchocarpus	0	0	not_threatened	not_threatened
Conchocarpus furcatus	8	8	CR	CR B1a	8	8	CR	CR B1a	NA	NA	NA	NA	NA	NA	Conchocarpus	0	0	possibly_threatened	possibly_threatened
Conchocarpus transitionalis	633629	76	LC or NT	LC or NT B1a+B2a	633629	76	LC or NT	LC or NT B1a+B2a	NA	NA	NA	NA	NA	NA	Conchocarpus	0	0	not_threatened	not_threatened
Conchocarpus hirsutus	8	8	EN	EN B2a	8	8	EN	EN B2a	NA	NA	NA	NA	NA	NA	Conchocarpus	0	0	possibly_threatened	possibly_threatened
Conchocarpus dasyanthus	4	4	CR	CR B2a	4	4	CR	CR B2a	NA	NA	NA	NA	NA	NA	Conchocarpus	0	0	possibly_threatened	possibly_threatened
Conchocarpus marginatus	8	8	EN	EN B2a	8	8	EN	EN B2a	NA	NA	NA	NA	NA	NA	Conchocarpus	0	0	possibly_threatened	possibly_threatened
Conchocarpus acuminatus	2602554	40	VU	VU B2a	1761056	36	VU	VU B2a	NA	NA	NA	NA	NA	NA	Conchocarpus	-32.33354620115471	-10	possibly_threatened	possibly_threatened
Conchocarpus cauliflorus	647	12	EN	EN B1a+B2a	647	12	EN	EN B1a+B2a	NA	NA	NA	NA	NA	NA	Conchocarpus	0	0	possibly_threatened	possibly_threatened
Conchocarpus inopinatus	379	4	EN	EN B1a+B2a	379	4	EN	EN B1a+B2a	NA	NA	NA	NA	NA	NA	Conchocarpus	0	0	possibly_threatened	possibly_threatened
Conchocarpus ramiflorus	431176	32	VU	VU B2a	36680	24	VU	VU B2a	NA	NA	NA	NA	NA	NA	Conchocarpus	-91.49303300740301	-25	possibly_threatened	possibly_threatened
Conchocarpus grandis	72977	24	VU	VU B2a	72977	24	VU	VU B2a	NA	NA	NA	NA	NA	NA	Conchocarpus	0	0	possibly_threatened	possibly_threatened
Conchocarpus fontanesianus	1070194	40	VU	VU B2a	1070194	36	VU	VU B2a	NA	NA	NA	NA	NA	NA	Conchocarpus	0	-10	possibly_threatened	possibly_threatened
Conchocarpus silvestris	2171042	28	VU	VU B2a	2171042	24	VU	VU B2a	NA	NA	NA	NA	NA	NA	Conchocarpus	0	-14.285714285714285	possibly_threatened	possibly_threatened
Conchocarpus elegans	101790	12	EN	EN B2a	8	8	EN	EN B2a	NA	NA	NA	NA	NA	NA	Conchocarpus	-99.99214068179585	-33.33333333333333	possibly_threatened	possibly_threatened
Conchocarpus longipes	4	4	CR	CR B2a	4	4	CR	CR B2a	NA	NA	NA	NA	NA	NA	Conchocarpus	0	0	possibly_threatened	possibly_threatened
Conchocarpus fissicalyx	8	8	EN	EN B2a	8	8	EN	EN B2a	NA	NA	NA	NA	NA	NA	Conchocarpus	0	0	possibly_threatened	possibly_threatened
Petrochirus diogenes	20254586	1492	LC or NT	LC or NT B1a+B2a	18027486	1256	LC or NT	LC or NT B1a+B2a	NA	NA	NA	NA	NA	NA	Diogenidae	-10.995534542152576	-15.81769436997319	not_threatened	not_threatened
Paguristes sericeus	5402790	1088	LC or NT	LC or NT B1a+B2a	5127232	1008	LC or NT	LC or NT B1a+B2a	NA	NA	NA	NA	NA	NA	Diogenidae	-5.1002907756918185	-7.352941176470589	not_threatened	not_threatened
Dardanus insignis	32950581	940	LC or NT	LC or NT B1a+B2a	30196953	856	LC or NT	LC or NT B1a+B2a	NA	NA	NA	NA	NA	NA	Diogenidae	-8.35684202351394	-8.936170212765958	not_threatened	not_threatened
Paguristes triangulatus	1995643	240	LC or NT	LC or NT B1a+B2a	680209	212	LC or NT	LC or NT B1a+B2a	NA	NA	NA	NA	NA	NA	Diogenidae	-65.91529647336723	-11.666666666666666	not_threatened	not_threatened
Dardanus fucosus	8749221	1300	LC or NT	LC or NT B1a+B2a	8706308	1240	LC or NT	LC or NT B1a+B2a	NA	NA	NA	NA	NA	NA	Diogenidae	-0.49047795226569313	-4.615384615384616	not_threatened	not_threatened
Paguristes spinipes	6018838	104	LC or NT	LC or NT B1a+B2a	5444352	96	LC or NT	LC or NT B1a+B2a	NA	NA	NA	NA	NA	NA	Diogenidae	-9.544799178844821	-7.6923076923076925	not_threatened	not_threatened
Paguristes puncticeps	5031405	480	LC or NT	LC or NT B1a+B2a	3817041	416	LC or NT	LC or NT B1a+B2a	NA	NA	NA	NA	NA	NA	Diogenidae	-24.135683770239126	-13.333333333333334	not_threatened	not_threatened
Paguristes wassi	362343	32	VU	VU B2a	362343	32	VU	VU B2a	NA	NA	NA	NA	NA	NA	Diogenidae	0	0	possibly_threatened	possibly_threatened
Paguristes grayi	3132688	144	LC or NT	LC or NT B1a+B2a	2798003	96	LC or NT	LC or NT B1a+B2a	NA	NA	NA	NA	NA	NA	Diogenidae	-10.683636544718146	-33.33333333333333	not_threatened	not_threatened
Paguristes tortugae	14097434	308	LC or NT	LC or NT B1a+B2a	8145087	176	LC or NT	LC or NT B1a+B2a	NA	NA	NA	NA	NA	NA	Diogenidae	-42.22291092123574	-42.857142857142854	not_threatened	not_threatened
Paguristes hummi	3062765	240	LC or NT	LC or NT B1a+B2a	2748176	172	LC or NT	LC or NT B1a+B2a	NA	NA	NA	NA	NA	NA	Diogenidae	-10.271405086580264	-28.333333333333332	not_threatened	not_threatened
Paguristes lymani	1101026	80	LC or NT	LC or NT B1a+B2a	337664	44	VU	VU B2a	NA	NA	NA	NA	NA	NA	Diogenidae	-69.33187772132538	-45	not_threatened	possibly_threatened
Paguristes maclaughlinae	589	28	VU	VU B1a+B2a	294	20	EN	EN B1a+B2a	NA	NA	NA	NA	NA	NA	Diogenidae	-50.08488964346349	-28.57142857142857	possibly_threatened	possibly_threatened
Paguristes erythrops	3373741	48	LC or NT	LC or NT B1a+B2a	3185774	28	VU	VU B2a	NA	NA	NA	NA	NA	NA	Diogenidae	-5.571470957610558	-41.66666666666667	not_threatened	possibly_threatened
Cancellus ornatus	3568453	48	LC or NT	LC or NT B1a+B2a	3486220	40	VU	VU B2a	NA	NA	NA	NA	NA	NA	Diogenidae	-2.3044439705384936	-16.666666666666664	not_threatened	possibly_threatened
Paguristes hernancortezi	277127	100	LC or NT	LC or NT B1a+B2a	257948	76	LC or NT	LC or NT B1a+B2a	NA	NA	NA	NA	NA	NA	Diogenidae	-6.920653707505944	-24	not_threatened	not_threatened
Paguristes moorei	2337654	44	VU	VU B2a	2337654	44	VU	VU B2a	NA	NA	NA	NA	NA	NA	Diogenidae	0	0	possibly_threatened	possibly_threatened
Dardanus venosus	23626354	336	LC or NT	LC or NT B1a+B2a	15803802	264	LC or NT	LC or NT B1a+B2a	NA	NA	NA	NA	NA	NA	Diogenidae	-33.10943364346441	-21.428571428571427	not_threatened	not_threatened
Clibanarius tricolor	8501619	536	LC or NT	LC or NT B1a+B2a	4531181	348	LC or NT	LC or NT B1a+B2a	NA	NA	NA	NA	NA	NA	Diogenidae	-46.702139910057134	-35.07462686567165	not_threatened	not_threatened
Paguristes anomalus	1288246	56	VU	VU B2a	121247	24	VU	VU B2a	NA	NA	NA	NA	NA	NA	Diogenidae	-90.58821063678832	-57.14285714285714	possibly_threatened	possibly_threatened
Clibanarius vittatus	15418511	4400	LC or NT	LC or NT B1a+B2a	15301271	1084	LC or NT	LC or NT B1a+B2a	NA	NA	NA	NA	NA	NA	Diogenidae	-0.7603847090033531	-75.36363636363636	not_threatened	not_threatened
Clibanarius cubensis	2717869	64	LC or NT	LC or NT B1a+B2a	725906	44	VU	VU B2a	NA	NA	NA	NA	NA	NA	Diogenidae	-73.29135436623325	-31.25	not_threatened	possibly_threatened
Paguristes invisisacculus	110513	16	EN	EN B2a	110513	16	EN	EN B2a	NA	NA	NA	NA	NA	NA	Diogenidae	0	0	possibly_threatened	possibly_threatened
Paguristes laticlavus	1220009	40	VU	VU B2a	1220009	40	VU	VU B2a	NA	NA	NA	NA	NA	NA	Diogenidae	0	0	possibly_threatened	possibly_threatened
Paguristes ulreyi	2251861	68	LC or NT	LC or NT B1a+B2a	4	4	CR	CR B2a	NA	NA	NA	NA	NA	NA	Diogenidae	-99.99982236914268	-94.11764705882352	not_threatened	possibly_threatened
Calcinus tibicen	21701545	652	LC or NT	LC or NT B1a+B2a	17602057	404	LC or NT	LC or NT B1a+B2a	NA	NA	NA	NA	NA	NA	Diogenidae	-18.890304814703285	-38.036809815950924	not_threatened	not_threatened
Bathynarius anomalus	6747745	68	LC or NT	LC or NT B1a+B2a	6747745	68	LC or NT	LC or NT B1a+B2a	NA	NA	NA	NA	NA	NA	Diogenidae	0	0	not_threatened	not_threatened
Calcinus obscurus	2338303	104	LC or NT	LC or NT B1a+B2a	2307003	52	LC or NT	LC or NT B1a+B2a	NA	NA	NA	NA	NA	NA	Diogenidae	-1.338577592382168	-50	not_threatened	not_threatened
Dardanus sinistripes	8260704	920	LC or NT	LC or NT B1a+B2a	3895551	680	LC or NT	LC or NT B1a+B2a	NA	NA	NA	NA	NA	NA	Diogenidae	-52.84238486211345	-26.08695652173913	not_threatened	not_threatened
Clibanarius sclopetarius	4241669	116	LC or NT	LC or NT B1a+B2a	3256400	40	VU	VU B2a	NA	NA	NA	NA	NA	NA	Diogenidae	-23.228332998166522	-65.51724137931035	not_threatened	possibly_threatened
Clibanarius digueti	790534	236	LC or NT	LC or NT B1a+B2a	139442	172	LC or NT	LC or NT B1a+B2a	NA	NA	NA	NA	NA	NA	Diogenidae	-82.3610369699469	-27.11864406779661	not_threatened	not_threatened
Allodardanus bredini	3115172	36	VU	VU B2a	3112996	32	VU	VU B2a	NA	NA	NA	NA	NA	NA	Diogenidae	-0.06985168074186594	-11.11111111111111	possibly_threatened	possibly_threatened
Calcinus verrillii	242	28	EN	EN B1a+B2a	211	12	EN	EN B1a+B2a	NA	NA	NA	NA	NA	NA	Diogenidae	-12.8099173553719	-57.14285714285714	possibly_threatened	possibly_threatened
Trizopagurus magnificus	4270340	244	LC or NT	LC or NT B1a+B2a	2254390	92	LC or NT	LC or NT B1a+B2a	NA	NA	NA	NA	NA	NA	Diogenidae	-47.20818482837432	-62.295081967213115	not_threatened	not_threatened
Clibanarius antillensis	16446049	344	LC or NT	LC or NT B1a+B2a	6989654	224	LC or NT	LC or NT B1a+B2a	NA	NA	NA	NA	NA	NA	Diogenidae	-57.499494255428765	-34.883720930232556	not_threatened	not_threatened
Petrochirus bahamensis	2052003	32	VU	VU B2a	646839	12	EN	EN B2a	NA	NA	NA	NA	NA	NA	Diogenidae	-68.47767766421394	-62.5	possibly_threatened	possibly_threatened
Paguristes cadenati	3459775	208	LC or NT	LC or NT B1a+B2a	2492086	184	LC or NT	LC or NT B1a+B2a	NA	NA	NA	NA	NA	NA	Diogenidae	-27.96970901286933	-11.538461538461538	not_threatened	not_threatened
Paguristes oxyophthalmus	4590990	108	LC or NT	LC or NT B1a+B2a	4590990	104	LC or NT	LC or NT B1a+B2a	NA	NA	NA	NA	NA	NA	Diogenidae	0	-3.7037037037037033	not_threatened	not_threatened
Paguristes inconstans	2701431	56	LC or NT	LC or NT B1a+B2a	2701431	56	LC or NT	LC or NT B1a+B2a	NA	NA	NA	NA	NA	NA	Diogenidae	0	0	not_threatened	not_threatened
Tetralobistes weddellii	93019	16	EN	EN B2a	4	4	CR	CR B2a	NA	NA	NA	NA	NA	NA	Diogenidae	-99.995699803266	-75	possibly_threatened	possibly_threatened
Diogenes edwardsii	109019	68	LC or NT	LC or NT B1a+B2a	20918	32	VU	VU B2a	NA	NA	NA	NA	NA	NA	Diogenidae	-80.81251891872058	-52.94117647058824	not_threatened	possibly_threatened
Loxopagurus loxochelis	47126	28	VU	VU B2a	47126	28	VU	VU B2a	NA	NA	NA	NA	NA	NA	Diogenidae	0	0	possibly_threatened	possibly_threatened
Calcinus explorator	2570407	176	LC or NT	LC or NT B1a+B2a	2560289	100	LC or NT	LC or NT B1a+B2a	NA	NA	NA	NA	NA	NA	Diogenidae	-0.3936341598820731	-43.18181818181818	not_threatened	not_threatened
Areopaguristes praedator	262856	108	LC or NT	LC or NT B1a+B2a	203121	84	LC or NT	LC or NT B1a+B2a	NA	NA	NA	NA	NA	NA	Diogenidae	-22.725370545089326	-22.22222222222222	not_threatened	not_threatened
Paguristes turgidus	14644	28	EN	EN B2a	14252	20	EN	EN B2a	NA	NA	NA	NA	NA	NA	Diogenidae	-2.676864244741874	-28.57142857142857	possibly_threatened	possibly_threatened
Clibanarius foresti	18136	40	VU	VU B1a+B2a	18136	40	VU	VU B1a+B2a	NA	NA	NA	NA	NA	NA	Diogenidae	0	0	possibly_threatened	possibly_threatened
Calcinus californiensis	2607653	536	LC or NT	LC or NT B1a+B2a	2231081	292	LC or NT	LC or NT B1a+B2a	NA	NA	NA	NA	NA	NA	Diogenidae	-14.441031839742479	-45.52238805970149	not_threatened	not_threatened
Isocheles wurdemanni	3142066	80	LC or NT	LC or NT B1a+B2a	1243976	60	LC or NT	LC or NT B1a+B2a	NA	NA	NA	NA	NA	NA	Diogenidae	-60.4089793148839	-25	not_threatened	not_threatened
Petrochirus californiensis	3972189	348	LC or NT	LC or NT B1a+B2a	3032021	212	LC or NT	LC or NT B1a+B2a	NA	NA	NA	NA	NA	NA	Diogenidae	-23.668762991891874	-39.08045977011494	not_threatened	not_threatened
Diogener edwardsii	2500424	16	EN	EN B2a	8	8	EN	EN B2a	NA	NA	NA	NA	NA	NA	Diogenidae	-99.9996800542628	-50	possibly_threatened	possibly_threatened
Roemerus robustus	57739	16	EN	EN B2a	NA	NA	NA	NA	NA	NA	NA	NA	NA	NA	Diogenidae	NA	NA	possibly_threatened	NA
Isocheles pilosus	6173	32	VU	VU B1a+B2a	105	12	EN	EN B1a+B2a	NA	NA	NA	NA	NA	NA	Diogenidae	-98.29904422485015	-62.5	possibly_threatened	possibly_threatened
Calcinus latens	4	4	CR	CR B2a	4	4	CR	CR B2a	NA	NA	NA	NA	NA	NA	Diogenidae	0	0	possibly_threatened	possibly_threatened
Dardanus hessii	4	4	CR	CR B2a	4	4	CR	CR B2a	NA	NA	NA	NA	NA	NA	Diogenidae	0	0	possibly_threatened	possibly_threatened
Ciliopagurus tenebrarum	4	4	CR	CR B2a	4	4	CR	CR B2a	NA	NA	NA	NA	NA	NA	Diogenidae	0	0	possibly_threatened	possibly_threatened
Aniculus elegans	2071480	136	LC or NT	LC or NT B1a+B2a	1204228	60	VU	VU B2a	NA	NA	NA	NA	NA	NA	Diogenidae	-41.866298491899514	-55.88235294117647	not_threatened	possibly_threatened
Paguristes depressus	93833	32	VU	VU B2a	3126	28	VU	VU B1a+B2a	NA	NA	NA	NA	NA	NA	Diogenidae	-96.66854944422538	-12.5	possibly_threatened	possibly_threatened
Clibanarius lineatus	8647023	284	LC or NT	LC or NT B1a+B2a	3229466	56	LC or NT	LC or NT B1a+B2a	NA	NA	NA	NA	NA	NA	Diogenidae	-62.652279287333926	-80.28169014084507	not_threatened	not_threatened
Dardanus stimpsoni	88248	24	EN	EN B2a	NA	NA	NA	NA	NA	NA	NA	NA	NA	NA	Diogenidae	NA	NA	possibly_threatened	NA
Areopaguristes waldoschmitti	4	4	CR	CR B2a	NA	NA	NA	NA	NA	NA	NA	NA	NA	NA	Diogenidae	NA	NA	possibly_threatened	NA
Clibanarius albidigitus	3673038	196	LC or NT	LC or NT B1a+B2a	2609132	68	LC or NT	LC or NT B1a+B2a	NA	NA	NA	NA	NA	NA	Diogenidae	-28.9652870457643	-65.3061224489796	not_threatened	not_threatened
Paguristes anahuacus	1874060	184	LC or NT	LC or NT B1a+B2a	205553	144	LC or NT	LC or NT B1a+B2a	NA	NA	NA	NA	NA	NA	Diogenidae	-89.03167454617248	-21.73913043478261	not_threatened	not_threatened
Clibanarius janethaigae	211543	36	VU	VU B2a	211543	28	VU	VU B2a	NA	NA	NA	NA	NA	NA	Diogenidae	0	-22.22222222222222	possibly_threatened	possibly_threatened
Paguristes digueti	789169	120	LC or NT	LC or NT B1a+B2a	414099	76	LC or NT	LC or NT B1a+B2a	NA	NA	NA	NA	NA	NA	Diogenidae	-47.527209000860395	-36.666666666666664	not_threatened	not_threatened
Paguristes bakeri	746433	124	LC or NT	LC or NT B1a+B2a	586838	80	LC or NT	LC or NT B1a+B2a	NA	NA	NA	NA	NA	NA	Diogenidae	-21.381021471451554	-35.483870967741936	not_threatened	not_threatened
Paguristes sanguinimanus	87225	28	VU	VU B2a	4	4	CR	CR B2a	NA	NA	NA	NA	NA	NA	Diogenidae	-99.99541415878475	-85.71428571428571	possibly_threatened	possibly_threatened
Cancellus tanneri	4	4	CR	CR B2a	4	4	CR	CR B2a	NA	NA	NA	NA	NA	NA	Diogenidae	0	0	possibly_threatened	possibly_threatened
Paguristes limonensis	1605181	56	VU	VU B2a	1605181	40	VU	VU B2a	NA	NA	NA	NA	NA	NA	Diogenidae	0	-28.57142857142857	possibly_threatened	possibly_threatened
Paguristes oculiviolaceus	4	4	CR	CR B2a	NA	NA	NA	NA	NA	NA	NA	NA	NA	NA	Diogenidae	NA	NA	possibly_threatened	NA
Paguristes aztatlanensis	33312	12	EN	EN B2a	8	8	EN	EN B2a	NA	NA	NA	NA	NA	NA	Diogenidae	-99.97598463016331	-33.33333333333333	possibly_threatened	possibly_threatened
Calcinus pascuensis	31	16	EN	EN B1a+B2a	31	16	EN	EN B1a+B2a	NA	NA	NA	NA	NA	NA	Diogenidae	0	0	possibly_threatened	possibly_threatened
Calcinus gouti	4	4	CR	CR B2a	4	4	CR	CR B2a	NA	NA	NA	NA	NA	NA	Diogenidae	0	0	possibly_threatened	possibly_threatened
Calcinus imperialis	44	16	EN	EN B1a+B2a	44	16	EN	EN B1a+B2a	NA	NA	NA	NA	NA	NA	Diogenidae	0	0	possibly_threatened	possibly_threatened
Parapaguristes tuberculatus	4	4	CR	CR B2a	NA	NA	NA	NA	NA	NA	NA	NA	NA	NA	Diogenidae	NA	NA	possibly_threatened	NA
Dardanus substriatus	4	4	CR	CR B2a	NA	NA	NA	NA	NA	NA	NA	NA	NA	NA	Diogenidae	NA	NA	possibly_threatened	NA
Paguristes santamartaensis	8	8	EN	EN B2a	NA	NA	NA	NA	NA	NA	NA	NA	NA	NA	Diogenidae	NA	NA	possibly_threatened	NA
Paguristes whitteni	4	4	CR	CR B2a	NA	NA	NA	NA	NA	NA	NA	NA	NA	NA	Diogenidae	NA	NA	possibly_threatened	NA
Petrochirus bouvieri	4	4	CR	CR B2a	NA	NA	NA	NA	NA	NA	NA	NA	NA	NA	Diogenidae	NA	NA	possibly_threatened	NA
Dardanus squamatus	12	8	EN	EN B1a+B2a	NA	NA	NA	NA	NA	NA	NA	NA	NA	NA	Diogenidae	NA	NA	possibly_threatened	NA
Paguristes mexicanus	1123	16	EN	EN B1a+B2a	NA	NA	NA	NA	NA	NA	NA	NA	NA	NA	Diogenidae	NA	NA	possibly_threatened	NA
Dardanus mexicanus	8	8	EN	EN B2a	NA	NA	NA	NA	NA	NA	NA	NA	NA	NA	Diogenidae	NA	NA	possibly_threatened	NA
Dardanus arrosor	32209331	36	VU	VU B2a	25585443	28	VU	VU B2a	NA	NA	NA	NA	NA	NA	Diogenidae	-20.565121330834224	-22.22222222222222	possibly_threatened	possibly_threatened
Calcinus laevimanus	4	4	CR	CR B2a	NA	NA	NA	NA	NA	NA	NA	NA	NA	NA	Diogenidae	NA	NA	possibly_threatened	NA
Paguristes parvus	8	8	EN	EN B2a	4	4	CR	CR B2a	NA	NA	NA	NA	NA	NA	Diogenidae	-50	-50	possibly_threatened	possibly_threatened
Paguristes haigae	14207	12	EN	EN B2a	14207	12	EN	EN B2a	NA	NA	NA	NA	NA	NA	Diogenidae	0	0	possibly_threatened	possibly_threatened
Areopaguristes mclaughlinae	4	4	CR	CR B2a	4	4	CR	CR B2a	NA	NA	NA	NA	NA	NA	Diogenidae	0	0	possibly_threatened	possibly_threatened
Paguristes paraguanensis	1704332	56	LC or NT	LC or NT B1a+B2a	1704332	52	LC or NT	LC or NT B1a+B2a	NA	NA	NA	NA	NA	NA	Diogenidae	0	-7.142857142857142	not_threatened	not_threatened
Paguristes planatus	8	8	EN	EN B2a	8	8	EN	EN B2a	NA	NA	NA	NA	NA	NA	Diogenidae	0	0	possibly_threatened	possibly_threatened
Dardanus janethaigae	15933	20	EN	EN B2a	NA	NA	NA	NA	NA	NA	NA	NA	NA	NA	Diogenidae	NA	NA	possibly_threatened	NA
Clibanarius symmetricus	13039	16	EN	EN B2a	4	4	CR	CR B2a	NA	NA	NA	NA	NA	NA	Diogenidae	-99.96932280082828	-75	possibly_threatened	possibly_threatened
Paguristes lapillatus	8	8	EN	EN B2a	8	8	EN	EN B2a	NA	NA	NA	NA	NA	NA	Diogenidae	0	0	possibly_threatened	possibly_threatened
Paguristes sayi	1966679	20	EN	EN B2a	8	8	EN	EN B2a	NA	NA	NA	NA	NA	NA	Diogenidae	-99.99959322288996	-60	possibly_threatened	possibly_threatened
Areopaguristes tudgei	4	4	CR	CR B2a	4	4	CR	CR B2a	NA	NA	NA	NA	NA	NA	Diogenidae	0	0	possibly_threatened	possibly_threatened
Cancellus spongicola	513189	44	VU	VU B2a	513189	40	VU	VU B2a	NA	NA	NA	NA	NA	NA	Diogenidae	0	-9.090909090909092	possibly_threatened	possibly_threatened
Dardanus nudus	4	4	CR	CR B2a	4	4	CR	CR B2a	NA	NA	NA	NA	NA	NA	Diogenidae	0	0	possibly_threatened	possibly_threatened
Paguristes markhami	8	8	EN	EN B2a	4	4	CR	CR B2a	NA	NA	NA	NA	NA	NA	Diogenidae	-50	-50	possibly_threatened	possibly_threatened
Paguristes perplexus	4	4	CR	CR B2a	4	4	CR	CR B2a	NA	NA	NA	NA	NA	NA	Diogenidae	0	0	possibly_threatened	possibly_threatened
Dardanus magdalenensis	724	12	EN	EN B1a+B2a	NA	NA	NA	NA	NA	NA	NA	NA	NA	NA	Diogenidae	NA	NA	possibly_threatened	NA
Cancellus viridis	8	8	EN	EN B2a	8	8	EN	EN B2a	NA	NA	NA	NA	NA	NA	Diogenidae	0	0	possibly_threatened	possibly_threatened
Paguristes angustitheca	145464	24	VU	VU B2a	145464	24	VU	VU B2a	NA	NA	NA	NA	NA	NA	Diogenidae	0	0	possibly_threatened	possibly_threatened
Paguristes spectabilis	4	4	CR	CR B2a	4	4	CR	CR B2a	NA	NA	NA	NA	NA	NA	Diogenidae	0	0	possibly_threatened	possibly_threatened
Isocheles pacificus	4	4	CR	CR B2a	NA	NA	NA	NA	NA	NA	NA	NA	NA	NA	Diogenidae	NA	NA	possibly_threatened	NA
Paguristes robustus	8	8	EN	EN B2a	8	8	EN	EN B2a	NA	NA	NA	NA	NA	NA	Diogenidae	0	0	possibly_threatened	possibly_threatened
Paguristes rostralis	4	4	CR	CR B2a	NA	NA	NA	NA	NA	NA	NA	NA	NA	NA	Diogenidae	NA	NA	possibly_threatened	NA
Paguristes fecundus	8	8	EN	EN B2a	NA	NA	NA	NA	NA	NA	NA	NA	NA	NA	Diogenidae	NA	NA	possibly_threatened	NA
Paguristes hewatti	4	4	CR	CR B2a	4	4	CR	CR B2a	NA	NA	NA	NA	NA	NA	Diogenidae	0	0	possibly_threatened	possibly_threatened
Dardanus crassimanus	4	4	CR	CR B2a	4	4	CR	CR B2a	NA	NA	NA	NA	NA	NA	Diogenidae	0	0	possibly_threatened	possibly_threatened
Calcinus mclaughlinae	8	8	CR	CR B1a	8	8	CR	CR B1a	NA	NA	NA	NA	NA	NA	Diogenidae	0	0	possibly_threatened	possibly_threatened
Paguristes triangulopsis	4	4	CR	CR B2a	4	4	CR	CR B2a	NA	NA	NA	NA	NA	NA	Diogenidae	0	0	possibly_threatened	possibly_threatened
Paguristes pauciparus	4	4	CR	CR B2a	4	4	CR	CR B2a	NA	NA	NA	NA	NA	NA	Diogenidae	0	0	possibly_threatened	possibly_threatened
Isocheles sawayai	4	4	CR	CR B2a	NA	NA	NA	NA	NA	NA	NA	NA	NA	NA	Diogenidae	NA	NA	possibly_threatened	NA
Paguristes calliopsis	4	4	CR	CR B2a	4	4	CR	CR B2a	NA	NA	NA	NA	NA	NA	Diogenidae	0	0	possibly_threatened	possibly_threatened
Areopaguristes iris	4	4	CR	CR B2a	4	4	CR	CR B2a	NA	NA	NA	NA	NA	NA	Diogenidae	0	0	possibly_threatened	possibly_threatened
Dardanus pectinatus	4	4	CR	CR B2a	NA	NA	NA	NA	NA	NA	NA	NA	NA	NA	Diogenidae	NA	NA	possibly_threatened	NA
Paguristes foresti	4	4	CR	CR B2a	4	4	CR	CR B2a	NA	NA	NA	NA	NA	NA	Diogenidae	0	0	possibly_threatened	possibly_threatened
Erythrolamprus melanotus	1243959	520	LC or NT	LC or NT B1a+B2a	1152324	456	LC or NT	LC or NT B1a+B2a	2016	LC	NA	Stable	NA	NA	Dipsadidae	-7.3664003395610305	-12.307692307692308	not_threatened	not_threatened
Imantodes cenchoa	16720353	3616	LC or NT	LC or NT B1a+B2a	16089492	3256	LC or NT	LC or NT B1a+B2a	2019	LC	NA	Stable	NA	NA	Dipsadidae	-3.773012447763513	-9.955752212389381	not_threatened	not_threatened
Tachymenis chilensis	356568	264	LC or NT	LC or NT B1a+B2a	348682	240	LC or NT	LC or NT B1a+B2a	2019	NT	NA	Decreasing	368	380000	Dipsadidae	-2.211639855511431	-9.090909090909092	not_threatened	not_threatened
Enulius flavitorques	1463101	476	LC or NT	LC or NT B1a+B2a	1463101	344	LC or NT	LC or NT B1a+B2a	2016	LC	NA	Stable	NA	NA	Dipsadidae	0	-27.73109243697479	not_threatened	not_threatened
Rhadinaea gaigeae	150696	268	LC or NT	LC or NT B1a+B2a	150696	248	LC or NT	LC or NT B1a+B2a	2010	DD	NA	Unknown	NA	NA	Dipsadidae	0	-7.462686567164178	not_threatened	not_threatened
Philodryas chamissonis	1241576	296	LC or NT	LC or NT B1a+B2a	806686	228	LC or NT	LC or NT B1a+B2a	2016	LC	NA	Unknown	NA	NA	Dipsadidae	-35.02725568148869	-22.972972972972975	not_threatened	not_threatened
Dipsas pavonina	3944609	112	LC or NT	LC or NT B1a+B2a	3944609	108	LC or NT	LC or NT B1a+B2a	2019	LC	NA	Stable	NA	NA	Dipsadidae	0	-3.571428571428571	not_threatened	not_threatened
Ninia sebae	1529535	2196	LC or NT	LC or NT B1a+B2a	1223175	1980	LC or NT	LC or NT B1a+B2a	2013	LC	NA	Stable	NA	NA	Dipsadidae	-20.029616844335045	-9.836065573770492	not_threatened	not_threatened
Harengula humeralis	13244537	3100	LC or NT	LC or NT B1a+B2a	7940446	2752	LC or NT	LC or NT B1a+B2a	2015	LC	NA	Decreasing	NA	NA	Harengula	-40.04738708495435	-11.225806451612904	not_threatened	not_threatened
Erythrolamprus poecilogyrus	20229294	2212	LC or NT	LC or NT B1a+B2a	14876542	1684	LC or NT	LC or NT B1a+B2a	NA	NA	NA	NA	NA	NA	Dipsadidae	-26.46039945833008	-23.869801084990957	not_threatened	not_threatened
Xenodon merremii	15478699	1396	LC or NT	LC or NT B1a+B2a	9412083	1124	LC or NT	LC or NT B1a+B2a	NA	NA	NA	NA	NA	NA	Dipsadidae	-39.19331980032689	-19.484240687679083	not_threatened	not_threatened
Erythrolamprus epinephelus	4223889	1328	LC or NT	LC or NT B1a+B2a	2572700	1132	LC or NT	LC or NT B1a+B2a	2019	LC	NA	Unknown	NA	NA	Dipsadidae	-39.09167594129486	-14.759036144578314	not_threatened	not_threatened
Tachymenis peruviana	2413068	300	LC or NT	LC or NT B1a+B2a	2092045	232	LC or NT	LC or NT B1a+B2a	2015	LC	NA	Stable	NA	750000	Dipsadidae	-13.303520663321548	-22.666666666666664	not_threatened	not_threatened
Coniophanes melanocephalus	4	4	CR	CR B2a	4	4	CR	CR B2a	2007	DD	NA	Unknown	NA	NA	Dipsadidae	0	0	possibly_threatened	possibly_threatened
Tillandsia usneoides	39908935	11428	LC or NT	LC or NT B1a+B2a	36478729	8732	LC or NT	LC or NT B1a+B2a	2019	LC	NA	Stable	NA	NA	Tillandsia	-8.59508278033478	-23.59117955897795	not_threatened	not_threatened
Tillandsia lajensis	68502	104	LC or NT	LC or NT B1a+B2a	67892	88	LC or NT	LC or NT B1a+B2a	2019	LC	NA	Unknown	NA	NA	Tillandsia	-0.8904849493445447	-15.384615384615385	not_threatened	not_threatened
Leptodeira septentrionalis	21564232	2828	LC or NT	LC or NT B1a+B2a	5937153	2508	LC or NT	LC or NT B1a+B2a	2017	LC	NA	Stable	NA	NA	Dipsadidae	-72.46758892224867	-11.315417256011315	not_threatened	not_threatened
Philodryas olfersii	12133039	900	LC or NT	LC or NT B1a+B2a	10512700	624	LC or NT	LC or NT B1a+B2a	2019	LC	NA	Stable	NA	NA	Dipsadidae	-13.35476627084113	-30.666666666666664	not_threatened	not_threatened
Helicops infrataeniatus	1077399	560	LC or NT	LC or NT B1a+B2a	1016394	440	LC or NT	LC or NT B1a+B2a	2019	LC	NA	Stable	NA	NA	Dipsadidae	-5.662247690966856	-21.428571428571427	not_threatened	not_threatened
Tropidodipsas fischeri	120066	196	LC or NT	LC or NT B1a+B2a	119743	168	LC or NT	LC or NT B1a+B2a	2013	LC	NA	Unknown	NA	NA	Dipsadidae	-0.26901870637815867	-14.285714285714285	not_threatened	not_threatened
Amastridium sapperi	525194	148	LC or NT	LC or NT B1a+B2a	399416	104	LC or NT	LC or NT B1a+B2a	2013	LC	NA	Stable	NA	NA	Dipsadidae	-23.94886461002982	-29.72972972972973	not_threatened	not_threatened
Atractus duboisi	304	24	EN	EN B1a+B2a	304	24	EN	EN B1a+B2a	2017	EN	B1ab(iii)	Unknown	NA	567.239	Dipsadidae	0	0	possibly_threatened	possibly_threatened
Philodryas patagoniensis	5656653	1836	LC or NT	LC or NT B1a+B2a	5395471	1448	LC or NT	LC or NT B1a+B2a	2019	LC	NA	Stable	NA	NA	Dipsadidae	-4.6172533475184	-21.13289760348584	not_threatened	not_threatened
Lygophis anomalus	5819660	504	LC or NT	LC or NT B1a+B2a	5819660	408	LC or NT	LC or NT B1a+B2a	2019	LC	NA	Stable	NA	NA	Dipsadidae	0	-19.047619047619047	not_threatened	not_threatened
Oxyrhopus rhombifer	9088492	724	LC or NT	LC or NT B1a+B2a	5493671	540	LC or NT	LC or NT B1a+B2a	2019	LC	NA	Stable	NA	NA	Dipsadidae	-39.553547497208555	-25.41436464088398	not_threatened	not_threatened
Heterodon platirhinos	1958254	4976	LC or NT	LC or NT B1a+B2a	1894099	3872	LC or NT	LC or NT B1a+B2a	2007	LC	NA	Stable	NA	NA	Dipsadidae	-3.2761327182275637	-22.186495176848876	not_threatened	not_threatened
Hypsiglena ochrorhyncha	2629051	2024	LC or NT	LC or NT B1a+B2a	2474308	1440	LC or NT	LC or NT B1a+B2a	NA	NA	NA	NA	NA	NA	Dipsadidae	-5.885888101828378	-28.85375494071146	not_threatened	not_threatened
Imantodes inornatus	1172684	244	LC or NT	LC or NT B1a+B2a	1172684	236	LC or NT	LC or NT B1a+B2a	2016	LC	NA	Stable	NA	NA	Dipsadidae	0	-3.278688524590164	not_threatened	not_threatened
Hypsirhynchus parvifrons	116009	1296	LC or NT	LC or NT B1a+B2a	108616	1080	LC or NT	LC or NT B1a+B2a	2016	LC	NA	Unknown	NA	164360	Dipsadidae	-6.372781422131042	-16.666666666666664	not_threatened	not_threatened
Sibon nebulatus	16662236	1728	LC or NT	LC or NT B1a+B2a	8156946	1460	LC or NT	LC or NT B1a+B2a	2019	LC	NA	Stable	NA	NA	Dipsadidae	-51.045309885179876	-15.50925925925926	not_threatened	not_threatened
Xenodon rabdocephalus	20092112	1228	LC or NT	LC or NT B1a+B2a	18596360	948	LC or NT	LC or NT B1a+B2a	2019	LC	NA	Stable	NA	NA	Dipsadidae	-7.44447373178091	-22.80130293159609	not_threatened	not_threatened
Phalotris mertensi	155061	56	LC or NT	LC or NT B1a+B2a	24850	32	VU	VU B2a	NA	NA	NA	NA	NA	NA	Dipsadidae	-83.97404892268204	-42.857142857142854	not_threatened	possibly_threatened
Atractus multicinctus	26888	32	VU	VU B2a	1968	20	EN	EN B1a+B2a	2015	LC	NA	Unknown	NA	30000	Dipsadidae	-92.68074977685212	-37.5	possibly_threatened	possibly_threatened
Diadophis punctatus	6255474	9244	LC or NT	LC or NT B1a+B2a	5305303	6504	LC or NT	LC or NT B1a+B2a	2007	LC	NA	Stable	NA	NA	Dipsadidae	-15.18943248745019	-29.640848117697967	not_threatened	not_threatened
Oxyrhopus melanogenys	8186167	356	LC or NT	LC or NT B1a+B2a	5210227	312	LC or NT	LC or NT B1a+B2a	2019	LC	NA	Stable	NA	NA	Dipsadidae	-36.3532774251979	-12.359550561797752	not_threatened	not_threatened
Oxyrhopus petolarius	15999802	1868	LC or NT	LC or NT B1a+B2a	14513640	1580	LC or NT	LC or NT B1a+B2a	2019	LC	NA	Unknown	NA	NA	Dipsadidae	-9.288627446764654	-15.417558886509635	not_threatened	not_threatened
Enuliophis sclateri	608728	116	LC or NT	LC or NT B1a+B2a	499292	108	LC or NT	LC or NT B1a+B2a	2016	LC	NA	Unknown	NA	NA	Dipsadidae	-17.977816036062084	-6.896551724137931	not_threatened	not_threatened
Oxyrhopus guibei	8444555	344	LC or NT	LC or NT B1a+B2a	8444555	212	LC or NT	LC or NT B1a+B2a	2017	LC	NA	Stable	NA	NA	Dipsadidae	0	-38.372093023255815	not_threatened	not_threatened
Erythrolamprus aesculapii	17241166	732	LC or NT	LC or NT B1a+B2a	11427690	544	LC or NT	LC or NT B1a+B2a	2019	LC	NA	Stable	NA	NA	Dipsadidae	-33.7185779662466	-25.683060109289617	not_threatened	not_threatened
Sibynomorphus mikanii	9574803	288	LC or NT	LC or NT B1a+B2a	1904869	168	LC or NT	LC or NT B1a+B2a	NA	NA	NA	NA	NA	NA	Dipsadidae	-80.10539746875209	-41.66666666666667	not_threatened	not_threatened
Oxyrhopus trigeminus	6896200	316	LC or NT	LC or NT B1a+B2a	5861329	184	LC or NT	LC or NT B1a+B2a	2019	LC	NA	Stable	NA	NA	Dipsadidae	-15.006394826136132	-41.77215189873418	not_threatened	not_threatened
Leptodeira annulata	22050901	3568	LC or NT	LC or NT B1a+B2a	22078343	3044	LC or NT	LC or NT B1a+B2a	2019	LC	NA	Stable	NA	NA	Dipsadidae	0.12444842956757186	-14.686098654708521	not_threatened	not_threatened
Helicops leopardinus	12684883	388	LC or NT	LC or NT B1a+B2a	11946880	304	LC or NT	LC or NT B1a+B2a	2019	LC	NA	Stable	NA	NA	Dipsadidae	-5.817972463758633	-21.649484536082475	not_threatened	not_threatened
Philodryas aestiva	1801410	324	LC or NT	LC or NT B1a+B2a	1654925	256	LC or NT	LC or NT B1a+B2a	2019	LC	NA	Stable	NA	NA	Dipsadidae	-8.131685735063089	-20.98765432098765	not_threatened	not_threatened
Atractus crassicaudatus	952834	536	LC or NT	LC or NT B1a+B2a	304883	316	LC or NT	LC or NT B1a+B2a	2015	LC	NA	Stable	NA	NA	Dipsadidae	-68.00250620779696	-41.04477611940299	not_threatened	not_threatened
Geophis semidoliatus	427888	384	LC or NT	LC or NT B1a+B2a	317617	324	LC or NT	LC or NT B1a+B2a	2007	LC	NA	Stable	NA	NA	Dipsadidae	-25.77099614852485	-15.625	not_threatened	not_threatened
Farancia abacura	1642485	3472	LC or NT	LC or NT B1a+B2a	1637736	2984	LC or NT	LC or NT B1a+B2a	2007	LC	NA	Stable	NA	NA	Dipsadidae	-0.28913506059416066	-14.055299539170507	not_threatened	not_threatened
Farancia erytrogramma	558846	448	LC or NT	LC or NT B1a+B2a	548214	316	LC or NT	LC or NT B1a+B2a	2007	LC	NA	Stable	NA	NA	Dipsadidae	-1.9024919208511828	-29.464285714285715	not_threatened	not_threatened
Leptodeira polysticta	1680561	708	LC or NT	LC or NT B1a+B2a	1269265	580	LC or NT	LC or NT B1a+B2a	NA	NA	NA	NA	NA	NA	Dipsadidae	-24.473732283445827	-18.07909604519774	not_threatened	not_threatened
Thamnodynastes pallidus	11524670	200	LC or NT	LC or NT B1a+B2a	8773540	132	LC or NT	LC or NT B1a+B2a	2019	LC	NA	Stable	NA	NA	Dipsadidae	-23.87165966574314	-34	not_threatened	not_threatened
Lygophis paucidens	4	4	CR	CR B2a	4	4	CR	CR B2a	NA	NA	NA	NA	NA	NA	Dipsadidae	0	0	possibly_threatened	possibly_threatened
Pseudalsophis biserialis	14701	48	VU	VU B1a+B2a	11607	36	VU	VU B1a+B2a	2017	NT	NA	Unknown	NA	NA	Dipsadidae	-21.04618733419495	-25	possibly_threatened	possibly_threatened
Sibon longifrenis	179462	80	LC or NT	LC or NT B1a+B2a	179462	80	LC or NT	LC or NT B1a+B2a	2014	LC	NA	Stable	NA	NA	Dipsadidae	0	0	not_threatened	not_threatened
Rhadinaea flavilata	632774	1064	LC or NT	LC or NT B1a+B2a	582688	700	LC or NT	LC or NT B1a+B2a	2007	LC	NA	Stable	NA	NA	Dipsadidae	-7.915306254681766	-34.21052631578947	not_threatened	not_threatened
Cubophis cantherigerus	694997	324	LC or NT	LC or NT B1a+B2a	224077	152	LC or NT	LC or NT B1a+B2a	2017	LC	NA	Stable	NA	NA	Dipsadidae	-67.75856586431308	-53.086419753086425	not_threatened	not_threatened
Geophis dugesii	456682	84	LC or NT	LC or NT B1a+B2a	456682	76	LC or NT	LC or NT B1a+B2a	2007	LC	NA	Unknown	NA	NA	Dipsadidae	0	-9.523809523809524	not_threatened	not_threatened
Hypsiglena chlorophaea	821110	1004	LC or NT	LC or NT B1a+B2a	821110	868	LC or NT	LC or NT B1a+B2a	2019	LC	NA	Stable	NA	NA	Dipsadidae	0	-13.545816733067728	not_threatened	not_threatened
Ninia maculata	490177	280	LC or NT	LC or NT B1a+B2a	490177	212	LC or NT	LC or NT B1a+B2a	2013	LC	NA	Stable	NA	NA	Dipsadidae	0	-24.285714285714285	not_threatened	not_threatened
Atractus clarki	109089	24	VU	VU B2a	12218	16	EN	EN B2a	2017	LC	NA	Unknown	NA	NA	Dipsadidae	-88.79997066615333	-33.33333333333333	possibly_threatened	possibly_threatened
Erythrolamprus jaegeri	2123659	332	LC or NT	LC or NT B1a+B2a	1905247	236	LC or NT	LC or NT B1a+B2a	2019	LC	NA	Unknown	NA	NA	Dipsadidae	-10.284702016660868	-28.915662650602407	not_threatened	not_threatened
Hydromorphus concolor	144900	84	LC or NT	LC or NT B1a+B2a	144900	76	LC or NT	LC or NT B1a+B2a	2013	LC	NA	Stable	NA	NA	Dipsadidae	0	-9.523809523809524	not_threatened	not_threatened
Erythrolamprus mimus	1211013	256	LC or NT	LC or NT B1a+B2a	1210322	212	LC or NT	LC or NT B1a+B2a	2013	LC	NA	Stable	NA	NA	Dipsadidae	-0.05705966822816931	-17.1875	not_threatened	not_threatened
Leptodeira rhombifera	1109029	308	LC or NT	LC or NT B1a+B2a	697449	200	LC or NT	LC or NT B1a+B2a	2013	LC	NA	Stable	NA	NA	Dipsadidae	-37.111743696512896	-35.064935064935064	not_threatened	not_threatened
Hypsiglena jani	1805159	2188	LC or NT	LC or NT B1a+B2a	1805121	2040	LC or NT	LC or NT B1a+B2a	2019	LC	NA	Stable	NA	NA	Dipsadidae	-0.0021050777244552973	-6.764168190127971	not_threatened	not_threatened
Atractus zidoki	770252	40	VU	VU B2a	489927	32	VU	VU B2a	2019	LC	NA	Unknown	NA	NA	Dipsadidae	-36.39393341399958	-20	possibly_threatened	possibly_threatened
Helicops angulatus	11738902	988	LC or NT	LC or NT B1a+B2a	8741463	892	LC or NT	LC or NT B1a+B2a	2019	LC	NA	Stable	NA	NA	Dipsadidae	-25.534236506957807	-9.7165991902834	not_threatened	not_threatened
Erythrolamprus pygmaeus	590441	28	VU	VU B2a	590441	28	VU	VU B2a	NA	NA	NA	NA	NA	NA	Dipsadidae	0	0	possibly_threatened	possibly_threatened
Dipsas copei	14566	20	EN	EN B2a	14566	20	EN	EN B2a	2016	LC	NA	Unknown	NA	NA	Dipsadidae	0	0	possibly_threatened	possibly_threatened
Hydrops triangularis	7494896	132	LC or NT	LC or NT B1a+B2a	7250178	108	LC or NT	LC or NT B1a+B2a	2019	LC	NA	Stable	NA	NA	Dipsadidae	-3.265128695581633	-18.181818181818183	not_threatened	not_threatened
Erythrolamprus breviceps	3550026	56	LC or NT	LC or NT B1a+B2a	3315178	44	LC or NT	LC or NT B1a+B2a	2019	LC	NA	Stable	NA	NA	Dipsadidae	-6.6153881689880585	-21.428571428571427	not_threatened	not_threatened
Atractus flammigerus	3009620	52	LC or NT	LC or NT B1a+B2a	2606001	44	LC or NT	LC or NT B1a+B2a	2019	LC	NA	Unknown	NA	NA	Dipsadidae	-13.410962181272055	-15.384615384615385	not_threatened	not_threatened
Phimophis vittatus	597856	52	LC or NT	LC or NT B1a+B2a	597856	48	LC or NT	LC or NT B1a+B2a	2016	LC	NA	Stable	NA	NA	Dipsadidae	0	-7.6923076923076925	not_threatened	not_threatened
Manolepis putnami	423138	448	LC or NT	LC or NT B1a+B2a	388796	396	LC or NT	LC or NT B1a+B2a	2007	LC	NA	Stable	NA	NA	Dipsadidae	-8.116028340635916	-11.607142857142858	not_threatened	not_threatened
Geophis brachycephalus	146628	168	LC or NT	LC or NT B1a+B2a	140655	148	LC or NT	LC or NT B1a+B2a	2017	LC	NA	Stable	NA	NA	Dipsadidae	-4.073573942221131	-11.904761904761903	not_threatened	not_threatened
Coniophanes fissidens	3252647	1380	LC or NT	LC or NT B1a+B2a	3203355	1060	LC or NT	LC or NT B1a+B2a	2019	LC	NA	Stable	NA	NA	Dipsadidae	-1.5154426533220482	-23.18840579710145	not_threatened	not_threatened
Atractus obesus	4224	16	EN	EN B1a+B2a	4224	16	EN	EN B1a+B2a	2016	DD	NA	Unknown	NA	NA	Dipsadidae	0	0	possibly_threatened	possibly_threatened
Uromacer oxyrhynchus	92298	312	LC or NT	LC or NT B1a+B2a	87959	180	LC or NT	LC or NT B1a+B2a	2016	LC	NA	Unknown	NA	97177	Dipsadidae	-4.701076946412706	-42.30769230769231	not_threatened	not_threatened
Xenodon dorbignyi	1998113	1040	LC or NT	LC or NT B1a+B2a	1627075	816	LC or NT	LC or NT B1a+B2a	2019	LC	NA	Unknown	NA	NA	Dipsadidae	-18.569420248003993	-21.53846153846154	not_threatened	not_threatened
Pseudalsophis hoodensis	71	24	EN	EN B1a+B2a	43	12	EN	EN B1a+B2a	2017	NT	NA	Increasing	NA	60	Dipsadidae	-39.436619718309856	-50	possibly_threatened	possibly_threatened
Xenodon pulcher	709767	68	LC or NT	LC or NT B1a+B2a	538783	56	LC or NT	LC or NT B1a+B2a	2017	LC	NA	Stable	NA	NA	Dipsadidae	-24.090159164909046	-17.647058823529413	not_threatened	not_threatened
Ninia diademata	570121	996	LC or NT	LC or NT B1a+B2a	402178	792	LC or NT	LC or NT B1a+B2a	2013	LC	NA	Stable	NA	NA	Dipsadidae	-29.457430966408886	-20.481927710843372	not_threatened	not_threatened
Imantodes lentiferus	5647378	236	LC or NT	LC or NT B1a+B2a	3918422	220	LC or NT	LC or NT B1a+B2a	2019	LC	NA	Stable	NA	NA	Dipsadidae	-30.615198770119513	-6.779661016949152	not_threatened	not_threatened
Leptodeira nigrofasciata	422282	240	LC or NT	LC or NT B1a+B2a	413654	212	LC or NT	LC or NT B1a+B2a	2013	LC	NA	Unknown	NA	NA	Dipsadidae	-2.0431844123121516	-11.666666666666666	not_threatened	not_threatened
Coniophanes meridanus	207710	112	LC or NT	LC or NT B1a+B2a	53602	92	LC or NT	LC or NT B1a+B2a	2007	LC	NA	Unknown	NA	NA	Dipsadidae	-74.19382793317607	-17.857142857142858	not_threatened	not_threatened
Alsophis manselli	4	4	CR	CR B2a	NA	NA	NA	NA	2016	NT	NA	Unknown	NA	NA	Dipsadidae	NA	NA	possibly_threatened	NA
Dipsas indica	8325076	328	LC or NT	LC or NT B1a+B2a	8016372	280	LC or NT	LC or NT B1a+B2a	2019	LC	NA	Stable	NA	NA	Dipsadidae	-3.708122304228814	-14.634146341463413	not_threatened	not_threatened
Leptodeira splendida	865444	288	LC or NT	LC or NT B1a+B2a	861606	232	LC or NT	LC or NT B1a+B2a	2007	LC	NA	Unknown	NA	NA	Dipsadidae	-0.4434717902024856	-19.444444444444446	not_threatened	not_threatened
Urotheca lateristriga	1699345	128	LC or NT	LC or NT B1a+B2a	135451	100	LC or NT	LC or NT B1a+B2a	2015	LC	NA	Unknown	NA	NA	Dipsadidae	-92.02922302416519	-21.875	not_threatened	not_threatened
Pseudalsophis dorsalis	13160	120	LC or NT	LC or NT B1a+B2a	9908	68	LC or NT	LC or NT B1a+B2a	2016	LC	NA	Stable	NA	NA	Dipsadidae	-24.711246200607903	-43.333333333333336	not_threatened	not_threatened
Philodryas trilineata	1009828	444	LC or NT	LC or NT B1a+B2a	886238	384	LC or NT	LC or NT B1a+B2a	2016	LC	NA	Stable	NA	NA	Dipsadidae	-12.238717880668787	-13.513513513513514	not_threatened	not_threatened
Dipsas catesbyi	8692556	664	LC or NT	LC or NT B1a+B2a	7949085	604	LC or NT	LC or NT B1a+B2a	2019	LC	NA	Unknown	NA	NA	Dipsadidae	-8.55296186760258	-9.036144578313253	not_threatened	not_threatened
Rhadinaea marcellae	4195	56	VU	VU B1a+B2a	4096	32	VU	VU B1a+B2a	2007	EN	B1ab(iii)	Decreasing	NA	NA	Dipsadidae	-2.3599523241954707	-42.857142857142854	possibly_threatened	possibly_threatened
Rhadinaea montana	16147	84	LC or NT	LC or NT B1a+B2a	15462	60	LC or NT	LC or NT B1a+B2a	2007	EN	B1ab(iii)	Decreasing	NA	NA	Dipsadidae	-4.242274106645198	-28.57142857142857	not_threatened	not_threatened
Pseudoboa neuwiedii	7778633	712	LC or NT	LC or NT B1a+B2a	4633961	556	LC or NT	LC or NT B1a+B2a	2019	LC	NA	Stable	NA	NA	Dipsadidae	-40.427051899736114	-21.910112359550563	not_threatened	not_threatened
Clelia scytalina	604554	212	LC or NT	LC or NT B1a+B2a	604554	176	LC or NT	LC or NT B1a+B2a	2013	LC	NA	Stable	NA	NA	Dipsadidae	0	-16.9811320754717	not_threatened	not_threatened
Geophis ruthveni	2541	28	VU	VU B1a+B2a	2541	28	VU	VU B1a+B2a	2013	LC	NA	Stable	NA	NA	Dipsadidae	0	0	possibly_threatened	possibly_threatened
Carphophis amoenus	1137227	1372	LC or NT	LC or NT B1a+B2a	741940	1148	LC or NT	LC or NT B1a+B2a	2007	LC	NA	Stable	NA	NA	Dipsadidae	-34.758847617933796	-16.3265306122449	not_threatened	not_threatened
Philodryas psammophidea	1331139	132	LC or NT	LC or NT B1a+B2a	1097139	100	LC or NT	LC or NT B1a+B2a	2019	LC	NA	Unknown	NA	NA	Dipsadidae	-17.578930524911375	-24.242424242424242	not_threatened	not_threatened
Ninia atrata	4095114	468	LC or NT	LC or NT B1a+B2a	1531797	324	LC or NT	LC or NT B1a+B2a	2016	LC	NA	Stable	NA	NA	Dipsadidae	-62.59452117816501	-30.76923076923077	not_threatened	not_threatened
Dipsas brevifacies	188263	556	LC or NT	LC or NT B1a+B2a	187723	380	LC or NT	LC or NT B1a+B2a	2013	LC	NA	Stable	NA	NA	Dipsadidae	-0.2868327817999288	-31.654676258992804	not_threatened	not_threatened
Phalotris matogrossensis	91684	24	EN	EN B2a	80575	12	EN	EN B2a	NA	NA	NA	NA	NA	NA	Dipsadidae	-12.116617948606082	-50	possibly_threatened	possibly_threatened
Erythrolamprus semiaureus	1645130	516	LC or NT	LC or NT B1a+B2a	1577795	412	LC or NT	LC or NT B1a+B2a	2019	LC	NA	Stable	NA	NA	Dipsadidae	-4.092989611763205	-20.155038759689923	not_threatened	not_threatened
Thamnodynastes chaquensis	668166	104	LC or NT	LC or NT B1a+B2a	631370	100	LC or NT	LC or NT B1a+B2a	2019	LC	NA	Stable	NA	NA	Dipsadidae	-5.50701472388598	-3.8461538461538463	not_threatened	not_threatened
Erythrolamprus reginae	14939445	820	LC or NT	LC or NT B1a+B2a	11916341	668	LC or NT	LC or NT B1a+B2a	2019	LC	NA	Stable	NA	NA	Dipsadidae	-20.235718261287484	-18.536585365853657	not_threatened	not_threatened
Dipsas elegans	176827	76	LC or NT	LC or NT B1a+B2a	3165	56	VU	VU B1a+B2a	2017	VU	B1ab(iii,v)	Decreasing	NA	18000	Dipsadidae	-98.21011497112997	-26.31578947368421	not_threatened	possibly_threatened
Conophis lineatus	1696070	636	LC or NT	LC or NT B1a+B2a	1601669	512	LC or NT	LC or NT B1a+B2a	2013	LC	NA	Stable	NA	NA	Dipsadidae	-5.565866974830048	-19.49685534591195	not_threatened	not_threatened
Pseudalsophis steindachneri	78	12	EN	EN B1a+B2a	78	12	EN	EN B1a+B2a	2017	NT	NA	Decreasing	NA	NA	Dipsadidae	0	0	possibly_threatened	possibly_threatened
Urotheca fulviceps	741051	56	LC or NT	LC or NT B1a+B2a	741051	56	LC or NT	LC or NT B1a+B2a	2017	LC	NA	Unknown	NA	NA	Dipsadidae	0	0	not_threatened	not_threatened
Tropidodipsas sartorii	1336341	972	LC or NT	LC or NT B1a+B2a	1306427	804	LC or NT	LC or NT B1a+B2a	2013	LC	NA	Stable	NA	NA	Dipsadidae	-2.238500502491505	-17.28395061728395	not_threatened	not_threatened
Thamnodynastes hypoconia	3387164	348	LC or NT	LC or NT B1a+B2a	3387164	280	LC or NT	LC or NT B1a+B2a	2019	LC	NA	Stable	NA	NA	Dipsadidae	0	-19.54022988505747	not_threatened	not_threatened
Conophis vittatus	1279141	568	LC or NT	LC or NT B1a+B2a	821400	504	LC or NT	LC or NT B1a+B2a	2013	LC	NA	Stable	NA	NA	Dipsadidae	-35.78503073547013	-11.267605633802818	not_threatened	not_threatened
Dipsas sanctijoannis	41306	128	LC or NT	LC or NT B1a+B2a	41306	124	LC or NT	LC or NT B1a+B2a	2017	LC	NA	Unknown	NA	NA	Dipsadidae	0	-3.125	not_threatened	not_threatened
Clelia clelia	26786215	1164	LC or NT	LC or NT B1a+B2a	22402554	916	LC or NT	LC or NT B1a+B2a	2019	LC	NA	Stable	NA	NA	Dipsadidae	-16.365361810169894	-21.305841924398624	not_threatened	not_threatened
Helicops hagmanni	2037687	40	VU	VU B2a	2037687	36	VU	VU B2a	2019	LC	NA	Stable	NA	NA	Dipsadidae	0	-10	possibly_threatened	possibly_threatened
Oxyrhopus occipitalis	3300414	84	LC or NT	LC or NT B1a+B2a	3300414	80	LC or NT	LC or NT B1a+B2a	2019	LC	NA	Unknown	NA	NA	Dipsadidae	0	-4.761904761904762	not_threatened	not_threatened
Heterodon nasicus	2325844	1316	LC or NT	LC or NT B1a+B2a	2263011	1192	LC or NT	LC or NT B1a+B2a	2007	LC	NA	Stable	NA	NA	Dipsadidae	-2.7015139450453254	-9.422492401215806	not_threatened	not_threatened
Atractus univittatus	657563	88	LC or NT	LC or NT B1a+B2a	644732	84	LC or NT	LC or NT B1a+B2a	2016	LC	NA	Stable	NA	NA	Dipsadidae	-1.9512959214554346	-4.545454545454546	not_threatened	not_threatened
Sibon annulatus	665671	96	LC or NT	LC or NT B1a+B2a	665671	96	LC or NT	LC or NT B1a+B2a	2013	LC	NA	Stable	NA	NA	Dipsadidae	0	0	not_threatened	not_threatened
Imantodes gemmistratus	3640437	1272	LC or NT	LC or NT B1a+B2a	3628840	1092	LC or NT	LC or NT B1a+B2a	2017	LC	NA	Stable	NA	NA	Dipsadidae	-0.3185606563168103	-14.150943396226415	not_threatened	not_threatened
Coniophanes piceivittis	1355018	360	LC or NT	LC or NT B1a+B2a	1268550	308	LC or NT	LC or NT B1a+B2a	2007	LC	NA	Stable	NA	NA	Dipsadidae	-6.381317443753515	-14.444444444444443	not_threatened	not_threatened
Rhadinaea laureata	306366	196	LC or NT	LC or NT B1a+B2a	299110	164	LC or NT	LC or NT B1a+B2a	2007	LC	NA	Unknown	NA	NA	Dipsadidae	-2.3684090271113636	-16.3265306122449	not_threatened	not_threatened
Mussurana bicolor	366950	100	LC or NT	LC or NT B1a+B2a	359748	88	LC or NT	LC or NT B1a+B2a	2019	LC	NA	Stable	NA	NA	Dipsadidae	-1.9626652132443114	-12	not_threatened	not_threatened
Erythrolamprus sagittifer	1185266	152	LC or NT	LC or NT B1a+B2a	1173015	136	LC or NT	LC or NT B1a+B2a	2016	LC	NA	Stable	NA	NA	Dipsadidae	-1.0336076458786467	-10.526315789473683	not_threatened	not_threatened
Erythrolamprus ceii	52638	28	VU	VU B2a	50227	24	VU	VU B2a	2017	LC	NA	Stable	NA	NA	Dipsadidae	-4.580341198373798	-14.285714285714285	possibly_threatened	possibly_threatened
Coniophanes imperialis	1382436	1452	LC or NT	LC or NT B1a+B2a	1382436	1220	LC or NT	LC or NT B1a+B2a	2013	LC	NA	Stable	NA	NA	Dipsadidae	0	-15.977961432506888	not_threatened	not_threatened
Cubophis caymanus	15065	56	VU	VU B1a+B2a	13370	48	VU	VU B1a+B2a	2016	LC	NA	Stable	197	382	Dipsadidae	-11.251244606704281	-14.285714285714285	possibly_threatened	possibly_threatened
Rhadinaea taeniata	214986	276	LC or NT	LC or NT B1a+B2a	170638	236	LC or NT	LC or NT B1a+B2a	2007	LC	NA	Stable	NA	NA	Dipsadidae	-20.62831998362684	-14.492753623188406	not_threatened	not_threatened
Philodryas agassizii	2789783	128	LC or NT	LC or NT B1a+B2a	2274531	104	LC or NT	LC or NT B1a+B2a	NA	NA	NA	NA	NA	NA	Dipsadidae	-18.46925011730303	-18.75	not_threatened	not_threatened
Psomophis obtusus	595555	92	LC or NT	LC or NT B1a+B2a	485928	72	LC or NT	LC or NT B1a+B2a	2019	LC	NA	Stable	NA	NA	Dipsadidae	-18.407535827925212	-21.73913043478261	not_threatened	not_threatened
Philodryas baroni	673023	104	LC or NT	LC or NT B1a+B2a	494101	80	LC or NT	LC or NT B1a+B2a	2017	LC	NA	Stable	NA	NA	Dipsadidae	-26.584826967280467	-23.076923076923077	not_threatened	not_threatened
Geophis petersii	31460	56	LC or NT	LC or NT B1a+B2a	20089	48	LC or NT	LC or NT B1a+B2a	2007	DD	NA	Unknown	NA	NA	Dipsadidae	-36.14431023521932	-14.285714285714285	not_threatened	not_threatened
Tillandsia recurvata	37549101	14164	LC or NT	LC or NT B1a+B2a	34303708	10928	LC or NT	LC or NT B1a+B2a	NA	NA	NA	NA	NA	NA	Tillandsia	-8.643064450464474	-22.846653487715336	not_threatened	not_threatened
Tillandsia setacea	8550038	880	LC or NT	LC or NT B1a+B2a	8118941	688	LC or NT	LC or NT B1a+B2a	NA	NA	NA	NA	NA	NA	Tillandsia	-5.042047766337412	-21.818181818181817	not_threatened	not_threatened
Tillandsia utriculata	7323834	1640	LC or NT	LC or NT B1a+B2a	7089793	1248	LC or NT	LC or NT B1a+B2a	NA	NA	NA	NA	NA	NA	Tillandsia	-3.1956076557715534	-23.902439024390244	not_threatened	not_threatened
Tillandsia zecheri	487	12	EN	EN B1a+B2a	487	12	EN	EN B1a+B2a	NA	NA	NA	NA	NA	NA	Tillandsia	0	0	possibly_threatened	possibly_threatened
Tillandsia secunda	1247379	120	LC or NT	LC or NT B1a+B2a	1247379	104	LC or NT	LC or NT B1a+B2a	NA	NA	NA	NA	NA	NA	Tillandsia	0	-13.333333333333334	not_threatened	not_threatened
Tillandsia aeranthos	3538071	444	LC or NT	LC or NT B1a+B2a	3431128	300	LC or NT	LC or NT B1a+B2a	NA	NA	NA	NA	NA	NA	Tillandsia	-3.0226357809099933	-32.432432432432435	not_threatened	not_threatened
Leptodeira maculata	2134385	2332	LC or NT	LC or NT B1a+B2a	1524461	2112	LC or NT	LC or NT B1a+B2a	2007	LC	NA	Stable	NA	NA	Dipsadidae	-28.576100375518003	-9.433962264150944	not_threatened	not_threatened
Carphophis vermis	230414	248	LC or NT	LC or NT B1a+B2a	96349	232	LC or NT	LC or NT B1a+B2a	2007	LC	NA	Stable	NA	NA	Dipsadidae	-58.1843985174512	-6.451612903225806	not_threatened	not_threatened
Geophis nigrocinctus	1303	16	EN	EN B1a+B2a	1303	16	EN	EN B1a+B2a	2007	DD	NA	Unknown	NA	NA	Dipsadidae	0	0	possibly_threatened	possibly_threatened
Caraiba andreae	157834	240	LC or NT	LC or NT B1a+B2a	154675	112	LC or NT	LC or NT B1a+B2a	2017	LC	NA	Unknown	NA	222490.3	Dipsadidae	-2.0014698987543875	-53.333333333333336	not_threatened	not_threatened
Lygophis lineatus	11995742	336	LC or NT	LC or NT B1a+B2a	6684672	284	LC or NT	LC or NT B1a+B2a	2019	LC	NA	Stable	NA	NA	Dipsadidae	-44.27462678006913	-15.476190476190476	not_threatened	not_threatened
Xenodon severus	8515487	336	LC or NT	LC or NT B1a+B2a	8264935	292	LC or NT	LC or NT B1a+B2a	2019	LC	NA	Stable	NA	NA	Dipsadidae	-2.9423096999619633	-13.095238095238097	not_threatened	not_threatened
Hydrodynastes gigas	8740223	288	LC or NT	LC or NT B1a+B2a	6642527	248	LC or NT	LC or NT B1a+B2a	NA	NA	NA	NA	NA	NA	Dipsadidae	-24.000486028788966	-13.88888888888889	not_threatened	not_threatened
Heterodon kennerlyi	1508845	904	LC or NT	LC or NT B1a+B2a	1446676	824	LC or NT	LC or NT B1a+B2a	NA	NA	NA	NA	NA	NA	Dipsadidae	-4.120303941094015	-8.849557522123893	not_threatened	not_threatened
Adelphicos nigrilatum	27343	212	LC or NT	LC or NT B1a+B2a	27343	204	LC or NT	LC or NT B1a+B2a	2007	LC	NA	Stable	NA	NA	Dipsadidae	0	-3.7735849056603774	not_threatened	not_threatened
Pseudoeryx plicatilis	7440661	72	LC or NT	LC or NT B1a+B2a	4437251	52	LC or NT	LC or NT B1a+B2a	2019	LC	NA	Stable	NA	NA	Dipsadidae	-40.36482780226112	-27.77777777777778	not_threatened	not_threatened
Atractus elaps	3184919	312	LC or NT	LC or NT B1a+B2a	3161951	272	LC or NT	LC or NT B1a+B2a	2019	LC	NA	Unknown	NA	NA	Dipsadidae	-0.7211486383170185	-12.82051282051282	not_threatened	not_threatened
Philodryas argentea	4123189	204	LC or NT	LC or NT B1a+B2a	4122918	200	LC or NT	LC or NT B1a+B2a	2019	LC	NA	Stable	NA	NA	Dipsadidae	-0.006572582532597947	-1.9607843137254901	not_threatened	not_threatened
Alsophis rufiventris	1953	80	LC or NT	LC or NT B1a+B2a	1091	64	VU	VU B1a+B2a	2016	VU	D2	Stable	NA	NA	Dipsadidae	-44.13722478238608	-20	not_threatened	possibly_threatened
Erythrolamprus cobella	8485652	288	LC or NT	LC or NT B1a+B2a	5625860	216	LC or NT	LC or NT B1a+B2a	2019	LC	NA	Stable	NA	NA	Dipsadidae	-33.70149989653123	-25	not_threatened	not_threatened
Lygophis meridionalis	3316595	68	LC or NT	LC or NT B1a+B2a	3316595	60	LC or NT	LC or NT B1a+B2a	2019	LC	NA	Unknown	NA	NA	Dipsadidae	0	-11.76470588235294	not_threatened	not_threatened
Geophis nephodrymus	603	36	EN	EN B1a+B2a	603	36	EN	EN B1a+B2a	2014	VU	D2	Decreasing	NA	80	Dipsadidae	0	0	possibly_threatened	possibly_threatened
Borikenophis portoricensis	546414	316	LC or NT	LC or NT B1a+B2a	22283	244	LC or NT	LC or NT B1a+B2a	2019	LC	NA	Stable	NA	NA	Dipsadidae	-95.92195661165344	-22.78481012658228	not_threatened	not_threatened
Clelia equatoriana	262994	128	LC or NT	LC or NT B1a+B2a	240360	116	LC or NT	LC or NT B1a+B2a	2016	LC	NA	Unknown	NA	NA	Dipsadidae	-8.606279991178505	-9.375	not_threatened	not_threatened
Leptodeira frenata	586057	624	LC or NT	LC or NT B1a+B2a	547235	568	LC or NT	LC or NT B1a+B2a	2013	LC	NA	Stable	NA	NA	Dipsadidae	-6.624270335479314	-8.974358974358974	not_threatened	not_threatened
Siphlophis compressus	10230932	400	LC or NT	LC or NT B1a+B2a	9759937	372	LC or NT	LC or NT B1a+B2a	2019	LC	NA	Stable	NA	NA	Dipsadidae	-4.603637283485024	-7.000000000000001	not_threatened	not_threatened
Sibon dimidiatus	1075198	188	LC or NT	LC or NT B1a+B2a	1075198	168	LC or NT	LC or NT B1a+B2a	2013	LC	NA	Unknown	NA	NA	Dipsadidae	0	-10.638297872340425	not_threatened	not_threatened
Ninia pavimentata	4836	24	EN	EN B1a+B2a	3044	20	EN	EN B1a+B2a	2013	LC	NA	Unknown	NA	NA	Dipsadidae	-37.05541770057899	-16.666666666666664	possibly_threatened	possibly_threatened
Rhadinella kinkelini	67679	52	LC or NT	LC or NT B1a+B2a	67679	52	LC or NT	LC or NT B1a+B2a	2013	LC	NA	Stable	NA	NA	Dipsadidae	0	0	not_threatened	not_threatened
Ninia espinali	12745	84	LC or NT	LC or NT B1a+B2a	12745	84	LC or NT	LC or NT B1a+B2a	2014	NT	NA	Decreasing	NA	0	Dipsadidae	0	0	not_threatened	not_threatened
Ninia espinali	12745	84	LC or NT	LC or NT B1a+B2a	12745	84	LC or NT	LC or NT B1a+B2a	2014	NT	NA	Decreasing	NA	3600	Dipsadidae	0	0	not_threatened	not_threatened
Siphlophis cervinus	6174789	192	LC or NT	LC or NT B1a+B2a	5614383	144	LC or NT	LC or NT B1a+B2a	2019	LC	NA	Stable	NA	NA	Dipsadidae	-9.075710927126417	-25	not_threatened	not_threatened
Erythrolamprus miliaris	11893388	560	LC or NT	LC or NT B1a+B2a	11665149	440	LC or NT	LC or NT B1a+B2a	2019	LC	NA	Stable	NA	NA	Dipsadidae	-1.91904106718792	-21.428571428571427	not_threatened	not_threatened
Helicops carinicaudus	3436199	184	LC or NT	LC or NT B1a+B2a	3345303	144	LC or NT	LC or NT B1a+B2a	2019	LC	NA	Unknown	NA	315087	Dipsadidae	-2.6452484271137964	-21.73913043478261	not_threatened	not_threatened
Erythrolamprus dorsocorallinus	180632	24	EN	EN B2a	180632	24	EN	EN B2a	2019	LC	NA	Unknown	NA	500000	Dipsadidae	0	0	possibly_threatened	possibly_threatened
Pseudoboa coronata	8310533	160	LC or NT	LC or NT B1a+B2a	5949100	148	LC or NT	LC or NT B1a+B2a	2019	LC	NA	Stable	NA	NA	Dipsadidae	-28.41494041356914	-7.5	not_threatened	not_threatened
Philodryas nattereri	2162322	96	LC or NT	LC or NT B1a+B2a	1471952	68	LC or NT	LC or NT B1a+B2a	2019	LC	NA	Stable	NA	NA	Dipsadidae	-31.927252277875358	-29.166666666666668	not_threatened	not_threatened
Rhadinella montecristi	7198	52	VU	VU B1a+B2a	7198	52	VU	VU B1a+B2a	2014	VU	B1ab(iii)	Decreasing	NA	18000	Dipsadidae	0	0	possibly_threatened	possibly_threatened
Boiruna maculata	3418209	204	LC or NT	LC or NT B1a+B2a	2722845	172	LC or NT	LC or NT B1a+B2a	2019	LC	NA	Stable	NA	NA	Dipsadidae	-20.34293397507291	-15.686274509803921	not_threatened	not_threatened
Tretanorhinus mocquardi	105260	24	VU	VU B2a	8	8	EN	EN B2a	2016	DD	NA	Unknown	NA	NA	Dipsadidae	-99.99239977199316	-66.66666666666666	possibly_threatened	possibly_threatened
Adelphicos quadrivirgatum	854800	736	LC or NT	LC or NT B1a+B2a	811769	564	LC or NT	LC or NT B1a+B2a	2013	LC	NA	Unknown	NA	NA	Dipsadidae	-5.034043051006083	-23.369565217391305	not_threatened	not_threatened
Xenodon neuwiedii	2147632	344	LC or NT	LC or NT B1a+B2a	745457	264	LC or NT	LC or NT B1a+B2a	2019	LC	NA	Unknown	NA	NA	Dipsadidae	-65.28935124825854	-23.25581395348837	not_threatened	not_threatened
Saphenophis boursieri	959610	48	VU	VU B2a	23237	32	VU	VU B2a	2017	NT	NA	Unknown	NA	10000	Dipsadidae	-97.57849543043528	-33.33333333333333	possibly_threatened	possibly_threatened
Arrhyton redimitum	3383	36	VU	VU B1a+B2a	945	20	EN	EN B1a+B2a	2017	LC	NA	Unknown	NA	8643.4	Dipsadidae	-72.06621342004138	-44.44444444444444	possibly_threatened	possibly_threatened
Cubophis vudii	104749	216	LC or NT	LC or NT B1a+B2a	81190	156	LC or NT	LC or NT B1a+B2a	2016	LC	NA	Stable	NA	178326	Dipsadidae	-22.490906834432785	-27.77777777777778	not_threatened	not_threatened
Geophis damiani	12	12	EN	EN B1a+B2a	12	12	EN	EN B1a+B2a	2013	CR	B1ab(iii)	Decreasing	NA	75	Dipsadidae	0	0	possibly_threatened	possibly_threatened
Nothopsis rugosus	621494	128	LC or NT	LC or NT B1a+B2a	617891	120	LC or NT	LC or NT B1a+B2a	2016	LC	NA	Unknown	NA	NA	Dipsadidae	-0.5797320649917779	-6.25	not_threatened	not_threatened
Coniophanes schmidti	166661	192	LC or NT	LC or NT B1a+B2a	165034	184	LC or NT	LC or NT B1a+B2a	2013	LC	NA	Stable	NA	NA	Dipsadidae	-0.9762331919285256	-4.166666666666666	not_threatened	not_threatened
Heterodon simus	935923	328	LC or NT	LC or NT B1a+B2a	930760	212	LC or NT	LC or NT B1a+B2a	2007	VU	C1+2a(i)	Decreasing	NA	NA	Dipsadidae	-0.5516479453972175	-35.36585365853659	not_threatened	not_threatened
Paraphimophis rusticus	404562	72	LC or NT	LC or NT B1a+B2a	403360	64	LC or NT	LC or NT B1a+B2a	NA	NA	NA	NA	NA	NA	Dipsadidae	-0.2971114439813922	-11.11111111111111	not_threatened	not_threatened
Harengula jaguana	35006344	7008	LC or NT	LC or NT B1a+B2a	16371719	4392	LC or NT	LC or NT B1a+B2a	2019	LC	NA	Unknown	NA	NA	Harengula	-53.232137009223244	-37.32876712328767	not_threatened	not_threatened
Dipsas gracilis	30533	76	LC or NT	LC or NT B1a+B2a	13260	68	LC or NT	LC or NT B1a+B2a	2019	LC	NA	Unknown	NA	51000	Dipsadidae	-56.57157829233943	-10.526315789473683	not_threatened	not_threatened
Synophis lasallei	39388	28	VU	VU B2a	35938	24	EN	EN B2a	2015	DD	NA	Unknown	NA	NA	Dipsadidae	-8.759012897329136	-14.285714285714285	possibly_threatened	possibly_threatened
Atractus careolepis	4	4	CR	CR B2a	4	4	CR	CR B2a	NA	NA	NA	NA	NA	NA	Dipsadidae	0	0	possibly_threatened	possibly_threatened
Thamnodynastes dixoni	153508	52	VU	VU B2a	84552	48	VU	VU B2a	2016	LC	NA	Unknown	NA	NA	Dipsadidae	-44.92013445553326	-7.6923076923076925	possibly_threatened	possibly_threatened
Erythrolamprus typhlus	13806557	520	LC or NT	LC or NT B1a+B2a	13412469	436	LC or NT	LC or NT B1a+B2a	2019	LC	NA	Stable	NA	NA	Dipsadidae	-2.8543539131443123	-16.153846153846153	not_threatened	not_threatened
Arrhyton taeniatum	60454	32	VU	VU B2a	40315	20	EN	EN B2a	2017	LC	NA	Unknown	NA	NA	Dipsadidae	-33.31293214675621	-37.5	possibly_threatened	possibly_threatened
Harengula clupeola	22387553	700	LC or NT	LC or NT B1a+B2a	13235340	368	LC or NT	LC or NT B1a+B2a	2015	LC	NA	Decreasing	NA	NA	Harengula	-40.88080997507856	-47.42857142857143	not_threatened	not_threatened
Dipsas gaigeae	69762	52	LC or NT	LC or NT B1a+B2a	69762	52	LC or NT	LC or NT B1a+B2a	2007	LC	NA	Unknown	NA	NA	Dipsadidae	0	0	not_threatened	not_threatened
Leptodeira uribei	16215	28	VU	VU B1a+B2a	16215	28	VU	VU B1a+B2a	2007	LC	NA	Unknown	NA	NA	Dipsadidae	0	0	possibly_threatened	possibly_threatened
Erythrolamprus bizona	4263987	580	LC or NT	LC or NT B1a+B2a	1256039	488	LC or NT	LC or NT B1a+B2a	2016	LC	NA	Unknown	NA	NA	Dipsadidae	-70.54308561447303	-15.862068965517242	not_threatened	not_threatened
Atractus pamplonensis	226	24	EN	EN B1a+B2a	226	24	EN	EN B1a+B2a	2017	LC	NA	Unknown	NA	NA	Dipsadidae	0	0	possibly_threatened	possibly_threatened
Harengula thrissina	8169974	1128	LC or NT	LC or NT B1a+B2a	6706721	544	LC or NT	LC or NT B1a+B2a	2010	LC	NA	Unknown	NA	NA	Harengula	-17.91013043615561	-51.77304964539007	not_threatened	not_threatened
Harpalyce formosa	661989	384	LC or NT	LC or NT B1a+B2a	661989	340	LC or NT	LC or NT B1a+B2a	NA	NA	NA	NA	NA	NA	Harpalyce	0	-11.458333333333332	not_threatened	not_threatened
Rhadinaea decorata	2210379	932	LC or NT	LC or NT B1a+B2a	2210188	780	LC or NT	LC or NT B1a+B2a	2017	LC	NA	Stable	NA	NA	Dipsadidae	-0.008641052054873848	-16.30901287553648	not_threatened	not_threatened
Sordellina punctata	8572	12	EN	EN B2a	4	4	CR	CR B2a	2019	LC	NA	Unknown	NA	108224	Dipsadidae	-99.95333644423705	-66.66666666666666	possibly_threatened	possibly_threatened
Philodryas viridissima	7279844	152	LC or NT	LC or NT B1a+B2a	4920086	112	LC or NT	LC or NT B1a+B2a	2019	LC	NA	Stable	NA	NA	Dipsadidae	-32.414952847890696	-26.31578947368421	not_threatened	not_threatened
Hypsiglena affinis	43521	76	LC or NT	LC or NT B1a+B2a	34422	68	LC or NT	LC or NT B1a+B2a	NA	NA	NA	NA	NA	NA	Dipsadidae	-20.907148273247397	-10.526315789473683	not_threatened	not_threatened
Urotheca decipiens	518306	76	LC or NT	LC or NT B1a+B2a	518306	76	LC or NT	LC or NT B1a+B2a	NA	NA	NA	NA	NA	NA	Dipsadidae	0	0	not_threatened	not_threatened
Harpalyce brasiliana	10265253	860	LC or NT	LC or NT B1a+B2a	10231995	804	LC or NT	LC or NT B1a+B2a	NA	NA	NA	NA	NA	NA	Harpalyce	-0.32398616965407473	-6.511627906976744	not_threatened	not_threatened
Philodryas varia	3345630	176	LC or NT	LC or NT B1a+B2a	1096020	136	LC or NT	LC or NT B1a+B2a	2016	LC	NA	Stable	NA	NA	Dipsadidae	-67.24025071511196	-22.727272727272727	not_threatened	not_threatened
Rhadinella serperaster	435	28	EN	EN B1a+B2a	362	20	EN	EN B1a+B2a	2013	LC	NA	Stable	NA	NA	Dipsadidae	-16.7816091954023	-28.57142857142857	possibly_threatened	possibly_threatened
Harpalyce parvifolia	295649	72	LC or NT	LC or NT B1a+B2a	295649	72	LC or NT	LC or NT B1a+B2a	NA	NA	NA	NA	NA	NA	Harpalyce	0	0	not_threatened	not_threatened
Apostolepis christineae	8	8	EN	EN B2a	8	8	EN	EN B2a	2019	DD	NA	Unknown	NA	NA	Dipsadidae	0	0	possibly_threatened	possibly_threatened
Harpalyce minor	22205	12	EN	EN B2a	22205	12	EN	EN B2a	NA	NA	NA	NA	NA	NA	Harpalyce	0	0	possibly_threatened	possibly_threatened
Helicops trivittatus	66125	24	EN	EN B2a	65272	20	EN	EN B2a	2019	LC	NA	Unknown	NA	682309	Dipsadidae	-1.2899810964083176	-16.666666666666664	possibly_threatened	possibly_threatened
Harpalyce sousai	35507	76	LC or NT	LC or NT B1a+B2a	26520	56	LC or NT	LC or NT B1a+B2a	NA	NA	NA	NA	NA	NA	Harpalyce	-25.310502154504743	-26.31578947368421	not_threatened	not_threatened
Geophis mutitorques	58650	204	LC or NT	LC or NT B1a+B2a	47494	164	LC or NT	LC or NT B1a+B2a	2007	LC	NA	Stable	NA	NA	Dipsadidae	-19.021312872975276	-19.607843137254903	not_threatened	not_threatened
Harpalyce rupicola	189649	80	LC or NT	LC or NT B1a+B2a	189649	76	LC or NT	LC or NT B1a+B2a	NA	NA	NA	NA	NA	NA	Harpalyce	0	-5	not_threatened	not_threatened
Drepanoides anomalus	4272934	168	LC or NT	LC or NT B1a+B2a	4272934	156	LC or NT	LC or NT B1a+B2a	2019	LC	NA	Stable	NA	NA	Dipsadidae	0	-7.142857142857142	not_threatened	not_threatened
Harpalyce arborescens	1027938	512	LC or NT	LC or NT B1a+B2a	1027938	492	LC or NT	LC or NT B1a+B2a	2012	LC	NA	Stable	NA	NA	Harpalyce	0	-3.90625	not_threatened	not_threatened
Harpalyce magnibracteata	35058	24	EN	EN B2a	35058	24	EN	EN B2a	NA	NA	NA	NA	NA	NA	Harpalyce	0	0	possibly_threatened	possibly_threatened
Harpalyce lepidota	12190	32	EN	EN B2a	8	8	EN	EN B2a	NA	NA	NA	NA	NA	NA	Harpalyce	-99.9343724364233	-75	possibly_threatened	possibly_threatened
Oxyrhopus formosus	4502098	144	LC or NT	LC or NT B1a+B2a	4444084	124	LC or NT	LC or NT B1a+B2a	NA	NA	NA	NA	NA	NA	Dipsadidae	-1.2885992264051116	-13.88888888888889	not_threatened	not_threatened
Harpalyce lanata	861	24	EN	EN B1a+B2a	861	24	EN	EN B1a+B2a	NA	NA	NA	NA	NA	NA	Harpalyce	0	0	possibly_threatened	possibly_threatened
Dipsas vermiculata	81444	32	VU	VU B2a	81444	32	VU	VU B2a	2016	LC	NA	Unknown	38756.22	NA	Dipsadidae	0	0	possibly_threatened	possibly_threatened
Harpalyce cubensis	45413	28	VU	VU B2a	8	8	EN	EN B2a	2012	NT	NA	Unknown	NA	33000	Harpalyce	-99.98238389888357	-71.42857142857143	possibly_threatened	possibly_threatened
Dipsas articulata	900311	52	LC or NT	LC or NT B1a+B2a	150661	40	VU	VU B2a	2013	LC	NA	Stable	NA	NA	Dipsadidae	-83.26567152906051	-23.076923076923077	not_threatened	possibly_threatened
Harpalyce hilariana	1124280	72	LC or NT	LC or NT B1a+B2a	1119084	68	LC or NT	LC or NT B1a+B2a	NA	NA	NA	NA	NA	NA	Harpalyce	-0.4621624506350731	-5.555555555555555	not_threatened	not_threatened
Harpalyce ekmanii	4	4	CR	CR B2a	NA	NA	NA	NA	NA	NA	NA	NA	NA	NA	Harpalyce	NA	NA	possibly_threatened	NA
Coniophanes quinquevittatus	379637	104	LC or NT	LC or NT B1a+B2a	258342	92	LC or NT	LC or NT B1a+B2a	2013	LC	NA	Stable	NA	NA	Dipsadidae	-31.950257746215467	-11.538461538461538	not_threatened	not_threatened
Harpalyce maisiana	4	4	CR	CR B2a	NA	NA	NA	NA	1998	VU	D2	NA	NA	NA	Harpalyce	NA	NA	possibly_threatened	NA
Cercophis auratus	4	4	CR	CR B2a	NA	NA	NA	NA	2019	DD	NA	Unknown	NA	NA	Dipsadidae	NA	NA	possibly_threatened	NA
Harpalyce pringlei	162949	32	VU	VU B2a	102899	24	EN	EN B2a	NA	NA	NA	NA	NA	NA	Harpalyce	-36.85202118454241	-25	possibly_threatened	possibly_threatened
Sibon argus	14144	32	EN	EN B2a	14144	32	EN	EN B2a	2014	LC	NA	Stable	NA	NA	Dipsadidae	0	0	possibly_threatened	possibly_threatened
Harpalyce macrocarpa	8	8	EN	EN B2a	4	4	CR	CR B2a	NA	NA	NA	NA	NA	NA	Harpalyce	-50	-50	possibly_threatened	possibly_threatened
Harpalyce robusta	555	12	EN	EN B1a+B2a	555	12	EN	EN B1a+B2a	NA	NA	NA	NA	NA	NA	Harpalyce	0	0	possibly_threatened	possibly_threatened
Geophis nasalis	57840	104	LC or NT	LC or NT B1a+B2a	57306	92	LC or NT	LC or NT B1a+B2a	2013	LC	NA	Stable	NA	NA	Dipsadidae	-0.9232365145228216	-11.538461538461538	not_threatened	not_threatened
Harpalyce villosa	159	12	EN	EN B1a+B2a	NA	NA	NA	NA	NA	NA	NA	NA	NA	NA	Harpalyce	NA	NA	possibly_threatened	NA
Geophis bicolor	154271	52	LC or NT	LC or NT B1a+B2a	43383	40	VU	VU B2a	2007	DD	NA	Unknown	NA	NA	Dipsadidae	-71.87870695075549	-23.076923076923077	not_threatened	possibly_threatened
Harpalyce mexicana	343147	28	VU	VU B2a	343147	28	VU	VU B2a	NA	NA	NA	NA	NA	NA	Harpalyce	0	0	possibly_threatened	possibly_threatened
Harpalyce macedoi	18533	12	EN	EN B2a	18533	12	EN	EN B2a	NA	NA	NA	NA	NA	NA	Harpalyce	0	0	possibly_threatened	possibly_threatened
Tillandsia fasciculata	14831025	5000	LC or NT	LC or NT B1a+B2a	14820602	4228	LC or NT	LC or NT B1a+B2a	2013	LC	NA	Unknown	NA	NA	Tillandsia	-0.07027835230538684	-15.440000000000001	not_threatened	not_threatened
Iris pseudacorus	26124286	824	LC or NT	LC or NT B1a+B2a	24278768	344	LC or NT	LC or NT B1a+B2a	2014	LC	NA	Stable	NA	NA	Iridaceae	-7.064376802489454	-58.252427184466015	not_threatened	not_threatened
Gladiolus dalenii	19675380	112	LC or NT	LC or NT B1a+B2a	14717473	96	LC or NT	LC or NT B1a+B2a	NA	NA	NA	NA	NA	NA	Iridaceae	-25.19853237904427	-14.285714285714285	not_threatened	not_threatened
Dietes bicolor	25711460	204	LC or NT	LC or NT B1a+B2a	14577878	64	LC or NT	LC or NT B1a+B2a	NA	NA	NA	NA	NA	NA	Iridaceae	-43.30202174438947	-68.62745098039215	not_threatened	not_threatened
Iris germanica	16269165	296	LC or NT	LC or NT B1a+B2a	14149074	192	LC or NT	LC or NT B1a+B2a	NA	NA	NA	NA	NA	NA	Iridaceae	-13.03134487848639	-35.13513513513514	not_threatened	not_threatened
Tigridia inusitata	123330	56	VU	VU B2a	12167	52	VU	VU B1a+B2a	NA	NA	NA	NA	NA	NA	Iridaceae	-90.13459823238466	-7.142857142857142	possibly_threatened	possibly_threatened
Tillandsia balbisiana	11996579	2188	LC or NT	LC or NT B1a+B2a	11996579	1860	LC or NT	LC or NT B1a+B2a	NA	NA	NA	NA	NA	NA	Tillandsia	0	-14.990859232175502	not_threatened	not_threatened
Dietes grandiflora	8563939	48	VU	VU B2a	2578551	16	EN	EN B2a	NA	NA	NA	NA	NA	NA	Iridaceae	-69.89059590452477	-66.66666666666666	possibly_threatened	possibly_threatened
Tillandsia bartramii	3191510	704	LC or NT	LC or NT B1a+B2a	3175375	588	LC or NT	LC or NT B1a+B2a	NA	NA	NA	NA	NA	NA	Tillandsia	-0.5055600640449192	-16.477272727272727	not_threatened	not_threatened
Tillandsia geissei	61587	224	LC or NT	LC or NT B1a+B2a	61586	224	LC or NT	LC or NT B1a+B2a	NA	NA	NA	NA	NA	NA	Tillandsia	-0.0016237192914089012	0	not_threatened	not_threatened
Tillandsia variabilis	13295595	1336	LC or NT	LC or NT B1a+B2a	12841659	1144	LC or NT	LC or NT B1a+B2a	NA	NA	NA	NA	NA	NA	Tillandsia	-3.4141834193956724	-14.37125748502994	not_threatened	not_threatened
Tillandsia ixioides	1418268	96	LC or NT	LC or NT B1a+B2a	883193	60	LC or NT	LC or NT B1a+B2a	NA	NA	NA	NA	NA	NA	Tillandsia	-37.72735477356889	-37.5	not_threatened	not_threatened
Crocosmia crocosmiiflora	36068363	1476	LC or NT	LC or NT B1a+B2a	30195512	1296	LC or NT	LC or NT B1a+B2a	NA	NA	NA	NA	NA	NA	Iridaceae	-16.282554880574978	-12.195121951219512	not_threatened	not_threatened
Tillandsia paucifolia	5145740	616	LC or NT	LC or NT B1a+B2a	5144045	588	LC or NT	LC or NT B1a+B2a	NA	NA	NA	NA	NA	NA	Tillandsia	-0.03293986870693039	-4.545454545454546	not_threatened	not_threatened
[truncated: 354 more rows]
